# Supplementary material for: Comparing subjective and objective evaluations of player performance in Australian Rules football
Source: PLoS One. 2019 Aug 14;14(8):e0220901. doi: 10.1371/journal.pone.0220901 (PMC6693762; doi:10.1371/journal.pone.0220901)
Supplement: S1 Dataset — (XLSX) [file pone.0220901.s001.xlsx]

## Sheet: De-identified Data Set
Player ID	Season	Round	Age	Position	Match Outcome	AFL Player Rating	Inside Football Player Rating	Disposals	Kicks	Handballs	Marks	Tackles	Frees For	Frees Against	Hitouts	Goals	Behinds
103624	2013	4	21	Ruck	1	13.4	7	13	3	10	6	2	1	0	13	2	0
103624	2013	5	21	Ruck	0	13.1	6	12	5	7	2	0	3	1	11	2	0
103624	2013	6	21	Ruck	0	5.4	4	6	4	2	3	1	2	1	12	0	0
103624	2013	7	21	Ruck	0	12.5	5	10	3	7	2	1	2	2	10	2	1
103624	2013	8	21	Ruck	0	-1	1	5	5	0	2	3	0	0	10	0	0
103624	2013	9	21	Ruck	0	5.1	2	5	0	5	1	2	0	0	13	0	0
103624	2013	14	21	Ruck	1	8.4	5	10	6	4	5	6	2	2	33	1	0
103624	2013	15	21	Ruck	0	9.2	6	18	6	12	8	1	1	0	25	0	0
103624	2013	16	21	Ruck	0	6.4	4	9	4	5	0	7	1	1	48	0	0
103624	2013	17	21	Ruck	0	6.6	4	5	1	4	0	3	2	1	34	0	0
103624	2013	18	21	Ruck	0	14.8	6	17	8	9	6	4	4	0	20	0	1
103624	2013	19	21	Ruck	0	6.7	2	5	3	2	3	2	0	0	6	0	0
103624	2013	23	21	Ruck	0	2.2	2	1	0	1	0	0	0	0	7	0	0
103624	2014	9	22	Key Fwd	1	7.6	7	12	5	7	5	2	0	1	19	0	1
103624	2014	11	22	Key Fwd	0	7.7	4	6	3	3	1	0	1	1	10	1	0
103624	2014	12	22	Key Fwd	0	7.7	5	19	7	12	7	2	0	1	6	0	0
103624	2014	15	22	Key Fwd	0	10.6	5	9	4	5	5	0	0	1	23	1	1
103624	2014	16	22	Key Fwd	0	2.5	2	7	2	5	3	1	0	3	12	0	0
103624	2014	20	22	Key Fwd	0	9.9	7	15	9	6	9	3	0	0	18	2	3
103624	2014	21	22	Key Fwd	0	10.2	5	14	4	10	5	1	0	0	22	0	0
103624	2014	22	22	Key Fwd	0	3.2	5	10	5	5	2	1	1	2	18	0	0
103624	2014	23	22	Key Fwd	0	2.8	1	3	0	3	1	1	1	0	5	0	0
103624	2015	10	23	Ruck	0	13.6	6	11	5	6	1	2	1	1	31	0	0
103624	2015	11	23	Ruck	0	16.2	5	16	1	15	3	0	0	2	39	0	0
103624	2015	12	23	Ruck	1	19.1	9	19	10	9	8	5	2	2	44	1	1
103624	2015	14	23	Ruck	0	8.4	5	10	4	6	3	1	0	2	27	0	0
103624	2015	15	23	Ruck	0	19.1	8	19	12	7	6	4	3	0	58	0	1
103624	2015	16	23	Ruck	1	10.5	7	13	6	7	6	2	3	0	38	0	1
103624	2015	17	23	Ruck	0	14.7	7	13	5	8	6	1	3	4	32	1	0
103624	2015	18	23	Ruck	1	11.3	8	17	4	13	6	3	0	2	32	0	0
103624	2015	19	23	Ruck	0	15.9	6	12	6	6	3	2	1	2	28	1	0
103624	2015	20	23	Ruck	0	10.1	5	9	5	4	2	4	1	1	32	1	0
103624	2015	21	23	Ruck	0	4.9	5	7	5	2	1	1	0	2	39	1	1
103624	2015	22	23	Ruck	0	16.5	7	21	6	15	10	3	2	1	30	1	0
103624	2015	23	23	Ruck	1	12.9	7	9	3	6	3	1	0	1	55	0	0
103624	2016	1	24	Ruck	1	9.5	7	14	6	8	4	2	3	2	26	0	1
103624	2016	2	24	Ruck	0	9.3	4	10	3	7	3	0	1	1	31	0	0
103624	2016	3	24	Ruck	0	25.8	9	18	7	11	5	0	3	7	63	2	1
103624	2016	4	24	Ruck	1	15.9	7	15	7	8	6	5	1	4	37	1	0
103624	2016	5	24	Ruck	1	23.4	9	18	12	6	7	4	1	1	47	2	0
103624	2016	6	24	Ruck	0	16.2	5	13	3	10	3	3	0	0	38	0	0
103624	2016	7	24	Ruck	1	23.7	9	17	11	6	4	5	3	1	46	2	3
103624	2016	8	24	Ruck	0	4.7	3	6	3	3	2	1	0	3	42	0	1
103624	2016	9	24	Ruck	1	9.4	5	7	2	5	1	1	1	2	29	0	0
103624	2016	10	24	Ruck	0	26.5	8	18	5	13	8	4	1	0	48	2	0
103624	2016	11	24	Ruck	0	19.2	6	8	2	6	1	3	2	0	50	0	0
103624	2016	12	24	Ruck	1	15.9	9	27	14	13	6	3	1	1	31	3	1
103624	2016	13	24	Ruck	0	18	6	14	9	5	1	8	2	0	58	0	0
103624	2016	15	24	Ruck	0	14.8	6	16	6	10	2	4	0	0	40	0	0
103624	2016	16	24	Ruck	1	25.1	8	17	6	11	3	5	1	1	43	0	0
103624	2016	17	24	Ruck	0	22.7	5	11	5	6	3	5	1	1	36	2	0
103624	2016	18	24	Ruck	0	16.1	8	18	9	9	5	8	1	4	41	0	0
103624	2016	19	24	Ruck	1	14.1	7	9	4	5	2	4	2	0	60	0	0
103624	2016	20	24	Ruck	1	23.6	9	16	11	5	11	5	2	1	41	1	2
103624	2016	21	24	Ruck	1	17.4	8	16	9	7	6	4	2	2	47	0	2
103624	2016	22	24	Ruck	0	12.5	6	16	10	6	6	3	0	2	33	1	0
103624	2016	23	24	Ruck	0	7	4	15	10	5	2	3	2	2	41	0	0
103624	2017	1	25	Ruck	1	11.3	8	13	9	4	4	4	1	1	49	0	1
103624	2017	2	25	Ruck	1	18.7	7	15	6	9	4	4	3	2	28	1	0
103624	2017	3	25	Ruck	0	-1.7	1	4	1	3	1	3	0	4	20	0	0
103624	2017	14	25	Ruck	1	16	7	15	7	8	4	1	1	0	42	0	0
103624	2017	15	25	Ruck	0	11.9	5	12	7	5	5	2	1	1	29	0	0
103624	2017	16	25	Ruck	1	8.1	5	8	2	6	2	5	0	2	38	0	0
103624	2017	17	25	Ruck	0	7	4	11	7	4	2	2	2	1	31	1	0
103624	2017	18	25	Ruck	1	12.3	7	12	7	5	4	4	3	4	33	0	0
103624	2017	19	25	Ruck	0	8.9	7	18	5	13	3	3	2	1	52	0	0
103624	2017	20	25	Ruck	0	26.3	7	19	10	9	6	5	4	3	52	1	1
103624	2017	21	25	Ruck	1	7.4	6	16	8	8	5	2	1	5	19	1	1
103624	2017	22	25	Ruck	1	14	5	9	3	6	3	0	0	1	38	0	0
103624	2017	23	25	Ruck	0	5.4	5	8	5	3	3	1	0	0	35	0	1
104652	2013	1	24	Ruck	1	8.5	7	4	2	2	1	5	1	0	12	0	0
104652	2013	2	24	Ruck	1	11.5	7	12	7	5	3	6	2	1	17	1	0
104652	2013	3	24	Ruck	1	16.7	6	13	8	5	2	6	0	2	25	1	0
104652	2013	8	24	Ruck	0	14.4	6	17	9	8	6	3	1	3	23	1	0
104652	2013	9	24	Ruck	1	11	7	17	10	7	7	2	2	0	16	0	0
104652	2013	10	24	Ruck	0	5	4	8	5	3	2	0	2	2	28	0	0
104652	2013	11	24	Ruck	1	10.8	5	15	10	5	5	6	1	2	34	0	0
104652	2013	12	24	Ruck	1	21.3	7	18	13	5	6	2	1	1	26	2	0
104652	2013	14	24	Ruck	1	13.5	7	8	7	1	3	3	0	2	29	1	0
104652	2013	15	24	Ruck	1	9.2	6	16	11	5	4	5	3	0	26	1	1
104652	2013	16	24	Ruck	1	21.3	6	15	6	9	5	3	1	3	25	1	0
104652	2013	17	24	Ruck	1	8.7	5	9	6	3	1	3	1	2	24	0	1
104652	2013	18	24	Ruck	0	10.5	4	13	9	4	7	2	1	1	19	1	0
104652	2013	19	24	Ruck	0	10.3	4	18	8	10	4	2	2	0	25	0	0
104652	2013	20	24	Ruck	0	11.9	5	14	7	7	1	0	1	2	27	0	0
104652	2013	22	24	Ruck	1	16.2	6	13	11	2	5	5	1	3	20	1	0
104652	2013	23	24	Ruck	0	7.2	4	10	7	3	5	2	0	1	13	0	1
104652	2014	1	25	Ruck	1	10	7	11	7	4	3	0	1	1	34	1	1
104652	2014	2	25	Ruck	0	5.6	2	4	2	2	1	1	1	0	19	0	0
104652	2014	5	25	Ruck	0	13.7	5	13	8	5	4	2	3	0	25	1	2
104652	2014	6	25	Ruck	0	19.8	5	15	9	6	3	4	4	0	36	1	1
104652	2014	7	25	Ruck	1	10.9	5	11	8	3	2	4	3	3	28	0	0
104652	2014	8	25	Ruck	1	19.5	5	15	8	7	7	4	1	0	31	1	0
104652	2014	9	25	Ruck	0	12.9	6	16	9	7	8	4	1	0	17	2	2
104652	2014	11	25	Ruck	1	10.2	5	12	8	4	4	5	6	1	12	0	1
104652	2014	12	25	Ruck	1	14.3	5	7	5	2	2	2	0	1	22	1	1
104652	2014	13	25	Ruck	0	15.4	4	12	7	5	3	1	1	1	16	1	0
104652	2014	14	25	Ruck	1	15.7	8	15	9	6	7	1	0	0	21	2	1
104652	2014	15	25	Ruck	0	14	6	17	8	9	5	3	1	0	32	0	0
104652	2014	16	25	Ruck	1	9.7	6	9	5	4	2	3	2	1	27	1	1
104652	2014	17	25	Ruck	1	8.1	5	12	5	7	4	5	3	1	28	0	1
104652	2014	18	25	Ruck	1	14.7	8	18	16	2	5	3	4	1	35	2	0
104652	2014	19	25	Ruck	0	17.6	6	15	10	5	4	3	0	0	28	2	2
104652	2014	20	25	Ruck	0	10.8	6	17	9	8	3	2	3	1	37	0	0
104652	2014	21	25	Ruck	1	4	4	7	3	4	2	2	0	2	19	0	0
104652	2014	22	25	Ruck	1	14.5	8	15	9	6	4	2	2	0	44	2	1
104652	2014	23	25	Ruck	0.5	16.9	7	15	12	3	7	2	1	2	19	2	1
104652	2014	24	25	Ruck	0	14.2	5	15	7	8	5	3	1	0	19	1	1
104652	2015	1	26	Ruck	0	6.5	5	12	3	9	5	7	2	4	20	0	0
104652	2015	2	26	Ruck	0	9.7	6	13	7	6	4	2	2	1	16	2	0
104652	2015	3	26	Ruck	1	15.5	6	11	5	6	3	2	1	1	35	0	1
104652	2015	4	26	Ruck	1	17.7	6	12	7	5	5	1	0	0	21	2	0
104652	2015	5	26	Ruck	1	17.4	6	10	5	5	3	0	0	1	18	3	0
104652	2015	6	26	Ruck	0	7.3	5	14	5	9	4	3	2	0	13	0	1
104652	2015	7	26	Ruck	0	-0.5	5	12	8	4	4	3	1	0	21	0	3
104652	2015	8	26	Ruck	0	6	5	11	7	4	4	0	2	2	20	0	1
104652	2015	14	26	Ruck	0	9.4	5	3	2	1	2	3	0	1	22	0	0
104652	2015	15	26	Ruck	1	7.8	7	13	8	5	4	2	1	0	35	0	0
104652	2015	16	26	Ruck	0	13.5	7	15	9	6	5	0	3	1	17	3	2
104652	2015	17	26	Ruck	1	24.1	7	10	10	0	3	0	1	0	10	4	0
104652	2015	18	26	Ruck	1	8.6	5	14	6	8	5	5	2	0	13	1	3
104652	2015	19	26	Ruck	0	11.9	3	9	4	5	3	0	0	1	18	1	1
104652	2015	20	26	Ruck	1	13.5	8	17	6	11	1	3	4	1	46	0	0
104652	2015	21	26	Ruck	1	13.9	8	14	8	6	5	1	2	4	40	0	0
104652	2015	22	26	Ruck	1	11.2	3	6	3	3	0	3	1	2	30	1	0
104652	2015	23	26	Ruck	1	10.1	6	14	6	8	8	1	1	0	17	1	0
104652	2017	1	28	Ruck	1	12.2	7	13	7	6	3	3	3	2	28	0	1
104652	2017	2	28	Ruck	1	9.1	6	7	2	5	1	5	2	2	23	0	0
104652	2017	3	28	Ruck	0	9.5	7	11	5	6	4	3	1	3	48	0	1
104652	2017	5	28	Ruck	1	16.3	6	9	6	3	1	5	2	1	41	0	0
104652	2017	6	28	Ruck	1	17.2	7	14	7	7	5	0	2	0	26	1	0
104652	2017	7	28	Ruck	0	24.2	8	20	13	7	7	2	4	1	42	1	0
104652	2017	8	28	Ruck	1	21.4	7	13	6	7	1	4	2	2	35	0	0
104652	2017	10	28	Ruck	0	10.4	7	12	7	5	3	1	1	3	31	1	0
104652	2017	11	28	Ruck	1	9.7	8	13	10	3	5	0	2	2	23	1	2
104652	2017	12	28	Ruck	0	10.8	5	10	6	4	0	1	3	1	37	0	0
104652	2017	13	28	Ruck	1	18.8	7	11	9	2	4	1	2	1	40	2	0
104652	2017	14	28	Ruck	1	14.6	5	10	9	1	5	2	1	2	29	0	1
104652	2017	15	28	Ruck	0	17.9	7	17	10	7	5	5	1	1	42	0	0
104652	2017	16	28	Ruck	1	21.8	9	17	9	8	5	6	2	0	39	2	0
104652	2017	17	28	Ruck	1	16.6	7	14	8	6	5	1	2	2	37	0	1
104652	2017	18	28	Ruck	0	15.4	6	13	12	1	3	2	2	1	48	0	1
104652	2017	19	28	Ruck	1	17.2	8	15	11	4	4	0	0	1	45	0	0
104652	2017	20	28	Ruck	0	8.1	6	11	4	7	2	6	1	3	40	0	0
104652	2017	21	28	Ruck	1	18.9	6	9	5	4	2	2	0	3	31	1	0
104652	2017	22	28	Ruck	1	29.3	8	12	7	5	3	5	3	5	55	2	0
104652	2017	23	28	Ruck	1	17.3	7	20	14	6	3	4	3	3	37	0	0
104652	2017	24	28	Ruck	0	7.9	4	7	3	4	0	5	0	3	54	0	1
105244	2016	14	19	Key Def	0	2.9	3	10	7	3	5	0	0	1	0	0	0
105244	2016	16	19	Key Def	0	10.1	3	10	5	5	3	2	1	2	0	0	0
105244	2016	17	19	Key Def	0	15.2	4	9	8	1	2	2	1	2	0	0	0
105244	2016	18	19	Key Def	1	5	4	6	2	4	1	5	0	2	0	0	0
105244	2016	19	19	Key Def	0	4.9	2	4	3	1	2	5	0	1	0	0	0
105244	2016	20	19	Key Def	0	8.2	3	7	6	1	2	3	1	0	0	0	0
105244	2016	21	19	Key Def	1	3.2	4	6	4	2	1	2	0	0	0	0	0
105244	2016	22	19	Key Def	0	6	3	10	3	7	3	1	0	0	0	0	0
105244	2016	23	19	Key Def	0	0.6	2	4	3	1	2	3	0	0	0	0	0
105244	2017	9	20	Key Fwd	0	7.7	4	8	6	2	2	1	0	1	0	1	1
105244	2017	10	20	Key Fwd	0	6.6	3	8	3	5	1	1	1	0	0	1	0
105244	2017	16	20	Key Fwd	0	1.2	4	7	3	4	1	1	0	0	0	0	0
106023	2017	16	20	Key Def	0	8.4	5	15	7	8	4	1	2	2	0	0	0
106023	2017	17	20	Key Def	0	4.1	6	9	5	4	6	2	0	5	0	0	0
106023	2017	18	20	Key Def	0	7.2	4	11	5	6	5	0	0	0	0	0	0
106023	2017	19	20	Key Def	1	8.3	6	11	6	5	2	4	3	0	0	0	0
106023	2017	20	20	Key Def	0	-1.2	2	2	1	1	2	0	0	2	0	0	0
106023	2017	21	20	Key Def	0	7.2	4	13	9	4	5	1	1	0	0	0	0
106023	2017	22	20	Key Def	0	0	0	0	0	0	0	0	0	0	0	0	0
106635	2013	6	24	Mid-Fwd	1	5.5	7	26	18	8	6	4	0	1	0	0	1
106635	2013	7	24	Mid-Fwd	1	6.7	6	16	6	10	3	3	0	3	0	0	0
106635	2013	8	24	Mid-Fwd	1	-0.7	1	3	2	1	1	0	0	1	0	0	0
106635	2013	17	24	Mid-Fwd	0	15	6	19	9	10	3	2	0	1	0	1	0
106635	2013	18	24	Mid-Fwd	0	18.7	6	21	10	11	2	7	1	2	0	2	0
106635	2013	19	24	Mid-Fwd	1	17.5	7	23	18	5	6	5	3	0	0	1	0
106635	2013	20	24	Mid-Fwd	1	18.6	7	24	15	9	4	3	1	1	0	2	0
106635	2013	21	24	Mid-Fwd	0	14.4	7	29	21	8	2	2	3	1	0	1	1
106635	2013	22	24	Mid-Fwd	0	4.5	2	14	8	6	4	0	0	0	0	0	1
106635	2013	23	24	Mid-Fwd	0	7.9	4	16	4	12	1	1	0	1	0	1	0
106635	2014	1	25	Mid-Fwd	1	16.1	7	23	13	10	5	1	0	2	0	1	1
106635	2014	2	25	Mid-Fwd	1	8.3	6	21	11	10	3	2	1	1	0	0	1
106635	2014	4	25	Mid-Fwd	0	10.5	5	22	16	6	3	3	1	0	0	0	0
106635	2014	5	25	Mid-Fwd	0	6.6	4	13	9	4	2	4	1	0	0	1	0
106635	2014	6	25	Mid-Fwd	0	4.2	4	13	6	7	2	1	0	1	0	0	0
106635	2014	8	25	Mid-Fwd	1	13.9	5	18	12	6	4	3	1	1	0	1	0
106635	2014	10	25	Mid-Fwd	0	18.2	6	21	10	11	3	6	1	0	0	1	1
106635	2014	11	25	Mid-Fwd	0	3.7	4	14	8	6	5	4	1	0	2	0	0
106635	2014	12	25	Mid-Fwd	0	5	2	6	3	3	2	3	0	0	0	0	0
106635	2014	13	25	Mid-Fwd	1	17.1	6	26	13	13	4	5	1	1	0	1	0
106635	2014	14	25	Mid-Fwd	1	3.7	5	16	10	6	6	3	0	0	0	0	0
106635	2014	15	25	Mid-Fwd	0	8.2	4	17	6	11	2	3	0	1	0	0	0
106635	2014	16	25	Mid-Fwd	0	12.1	3	17	7	10	0	0	0	0	0	0	0
106635	2015	1	26	Gen Def	0	6	3	13	9	4	6	4	0	0	0	0	0
106635	2015	2	26	Gen Def	1	13.5	5	16	7	9	4	2	0	0	0	0	0
106635	2015	3	26	Gen Def	0	13.4	5	20	14	6	5	2	0	0	0	1	0
106635	2015	4	26	Gen Def	1	4.6	5	14	5	9	1	0	0	1	0	0	0
106635	2015	5	26	Gen Def	1	14.4	5	24	17	7	8	2	1	0	0	0	0
106635	2015	6	26	Gen Def	1	11	6	22	17	5	11	0	0	0	0	0	0
106635	2015	7	26	Gen Def	1	17.3	6	25	16	9	2	3	6	0	0	0	0
106635	2015	8	26	Gen Def	1	11.5	5	18	9	9	4	0	0	0	0	0	0
106635	2015	9	26	Gen Def	1	12	6	23	12	11	5	2	0	0	0	0	0
106635	2015	10	26	Gen Def	0	19.4	7	24	12	12	4	0	1	1	0	1	0
106635	2015	11	26	Gen Def	1	1.5	5	16	9	7	6	2	0	2	0	0	0
106635	2015	12	26	Gen Def	1	6.2	6	15	8	7	8	2	0	0	0	0	0
106635	2015	14	26	Gen Def	1	13.6	7	24	10	14	8	1	0	0	0	0	0
106635	2015	15	26	Gen Def	1	14.2	5	15	12	3	2	0	0	0	0	1	0
106635	2015	16	26	Gen Def	1	9.3	5	17	11	6	5	1	1	1	0	0	0
106635	2015	17	26	Gen Def	1	15.8	7	26	12	14	8	1	0	0	0	0	0
106635	2015	18	26	Gen Def	0.5	9.5	5	18	14	4	2	4	1	1	0	0	0
106635	2015	19	26	Gen Def	0	2.4	4	13	8	5	4	1	0	1	0	0	0
106635	2015	20	26	Gen Def	1	4.6	4	12	10	2	5	1	2	0	0	0	0
106635	2015	21	26	Gen Def	1	12.8	4	14	9	5	2	2	3	0	0	0	0
106635	2015	23	26	Gen Def	1	9	6	22	9	13	6	4	0	1	0	0	0
106635	2015	24	26	Gen Def	1	10.5	8	15	8	7	4	6	2	2	0	0	0
106635	2015	26	26	Gen Def	1	11.6	8	27	17	10	3	2	0	4	0	1	0
106635	2015	27	26	Gen Def	0	9.4	3	15	6	9	2	0	0	0	0	0	0
106635	2016	5	27	Gen Def	0	7.5	5	22	11	11	2	4	1	1	0	0	0
106635	2016	6	27	Gen Def	1	6	3	5	5	0	1	2	0	0	0	1	0
106635	2016	7	27	Gen Def	0	10.1	6	23	11	12	3	2	1	2	0	0	0
106635	2016	8	27	Gen Def	1	10.5	7	22	17	5	4	5	1	0	0	0	0
106635	2016	9	27	Gen Def	1	10.8	7	24	15	9	7	0	1	1	0	0	1
106635	2016	10	27	Gen Def	1	12.5	6	16	11	5	2	1	0	0	0	0	1
106635	2016	11	27	Gen Def	0	5.3	3	9	7	2	3	2	0	2	0	0	0
106635	2016	12	27	Gen Def	0	4.6	3	11	4	7	2	3	0	2	0	0	0
106635	2016	13	27	Gen Def	1	5.1	6	20	11	9	4	3	1	1	0	0	0
106635	2016	15	27	Gen Def	1	2.8	6	21	14	7	5	0	0	0	0	0	0
106635	2016	16	27	Gen Def	1	12.7	6	15	8	7	5	4	2	1	0	0	0
106635	2016	17	27	Gen Def	1	8.5	6	17	9	8	6	3	0	0	0	0	0
106635	2016	18	27	Gen Def	1	-1.5	3	13	9	4	5	0	1	1	0	0	0
106635	2016	19	27	Gen Def	0	7.9	3	11	7	4	3	1	0	1	0	0	0
106635	2016	20	27	Gen Def	1	10.4	6	24	14	10	6	1	0	1	0	0	0
106635	2016	21	27	Gen Def	1	1.6	4	7	6	1	1	2	1	0	0	0	0
106635	2016	22	27	Gen Def	1	5.9	5	17	9	8	2	4	1	2	0	0	0
106635	2016	23	27	Gen Def	1	7.8	6	25	13	12	4	0	0	2	0	0	0
106635	2016	24	27	Gen Def	0	5.5	3	15	11	4	4	4	1	1	0	0	0
106635	2017	1	28	Gen Def	1	9.3	4	22	11	11	4	2	0	1	0	0	0
106635	2017	2	28	Gen Def	1	5.8	7	23	13	10	8	1	0	0	0	0	0
106635	2017	3	28	Gen Def	0	15.5	6	21	13	8	8	3	0	1	0	0	0
106635	2017	4	28	Gen Def	1	3.6	4	19	12	7	5	6	1	1	0	0	1
106635	2017	5	28	Gen Def	0	8.2	4	16	8	8	3	3	1	0	0	0	0
106635	2017	6	28	Gen Def	1	-0.9	5	22	17	5	7	4	0	1	0	0	0
106635	2017	7	28	Gen Def	1	13.1	6	23	13	10	7	1	0	1	0	0	0
106635	2017	8	28	Gen Def	1	6.4	6	16	10	6	4	1	0	1	0	0	0
106635	2017	9	28	Gen Def	0	9.2	4	11	6	5	2	0	1	3	0	0	0
106635	2017	15	28	Gen Def	1	1.4	4	12	6	6	1	0	0	1	0	0	0
106635	2017	16	28	Gen Def	0	6.3	4	15	8	7	3	1	1	1	0	0	1
106635	2017	21	28	Gen Def	1	-2.6	4	11	7	4	3	1	0	3	0	0	1
106635	2017	25	28	Gen Def	0	10.5	4	14	10	4	5	1	0	0	0	0	0
106882	2013	1	28	Mid	1	17.1	8	31	19	12	10	1	1	0	0	1	1
106882	2013	2	28	Mid	1	10.2	7	26	22	4	6	5	1	1	1	1	0
106882	2013	3	28	Mid	0	12.2	8	33	17	16	2	5	1	2	0	0	2
106882	2013	4	28	Mid	1	23.7	8	35	22	13	6	3	3	1	0	1	2
106882	2013	5	28	Mid	0	14.5	7	30	21	9	4	6	2	0	0	0	1
106882	2013	6	28	Mid	1	14.9	7	26	19	7	11	2	0	1	0	0	0
106882	2013	7	28	Mid	0	15	7	27	12	15	3	6	0	0	0	2	0
106882	2013	8	28	Mid	1	7.2	6	29	18	11	4	1	0	1	0	0	1
106882	2013	9	28	Mid	0	14	3	23	16	7	1	5	0	0	0	0	0
106882	2013	10	28	Mid	1	21.2	8	36	21	15	4	4	0	1	0	2	0
106882	2013	11	28	Mid	1	20.6	8	39	22	17	6	1	1	0	0	1	1
106882	2013	12	28	Mid	1	29.2	8	38	24	14	8	3	0	0	0	0	1
106882	2013	14	28	Mid	0	10.4	4	23	11	12	4	1	0	0	0	0	0
106882	2013	15	28	Mid	1	12.3	9	41	25	16	7	8	0	0	0	0	3
106882	2013	16	28	Mid	1	27.2	7	31	17	14	2	3	0	1	0	2	0
106882	2013	17	28	Mid	0	11.8	7	32	19	13	7	3	1	0	0	2	1
106882	2013	18	28	Mid	1	24.5	8	39	23	16	9	3	2	0	0	3	3
106882	2013	19	28	Mid	1	13.8	7	30	21	9	4	6	1	1	0	0	0
106882	2013	20	28	Mid	1	19.1	8	31	13	18	1	4	0	0	0	0	0
106882	2013	21	28	Mid	0	15.3	7	35	23	12	7	3	1	1	0	1	1
106882	2013	22	28	Mid	1	9.4	8	34	16	18	7	1	0	0	0	2	1
106882	2013	23	28	Mid	0	14.3	6	26	20	6	7	2	1	1	0	0	0
106882	2013	24	28	Mid	0	7.5	7	22	15	7	11	3	0	1	0	3	3
106882	2014	1	29	Mid	0	14.7	5	27	17	10	4	2	0	0	0	1	0
106882	2014	2	29	Mid	1	8.1	4	16	13	3	3	2	0	0	0	1	0
106882	2014	3	29	Mid	0	7.4	4	23	18	5	4	3	1	0	0	0	1
106882	2014	4	29	Mid	1	24.3	6	27	17	10	3	3	0	0	0	2	1
106882	2014	5	29	Mid	1	7	8	35	23	12	11	5	1	1	0	0	1
106882	2014	6	29	Mid	1	23.1	8	26	15	11	4	5	0	1	0	4	2
106882	2014	7	29	Mid	1	10.1	7	32	17	15	5	2	0	1	0	0	1
106882	2014	9	29	Mid	0	6.9	6	21	9	12	3	3	0	0	0	1	1
106882	2014	10	29	Mid	1	4	6	26	15	11	5	6	1	2	0	0	0
106882	2014	12	29	Mid	1	5.9	6	25	17	8	7	6	1	0	0	0	1
106882	2014	13	29	Mid	0	11.2	6	23	11	12	6	5	1	0	0	1	1
106882	2014	14	29	Mid	0	10.3	7	31	16	15	6	1	1	0	0	0	1
106882	2014	15	29	Mid	1	10.5	5	30	12	18	4	2	0	0	0	0	0
106882	2014	16	29	Mid	0	6.7	4	19	14	5	7	1	3	0	0	0	2
106882	2014	17	29	Mid	0	12.1	4	20	9	11	2	0	2	0	0	0	0
106882	2014	21	29	Mid	0	16	6	28	14	14	5	2	0	1	0	1	0
106882	2014	22	29	Mid	1	1.7	4	15	7	8	0	1	0	1	0	0	0
106882	2015	1	30	Mid	1	13.8	7	31	22	9	0	5	0	0	0	0	1
106882	2015	2	30	Mid	0	12.3	5	25	13	12	2	2	1	1	0	1	1
106882	2015	3	30	Mid	1	32	8	39	27	12	4	5	0	0	0	1	1
106882	2015	4	30	Mid	1	10.1	7	21	15	6	4	2	1	0	0	1	0
106882	2015	5	30	Mid	1	10.8	6	25	14	11	6	4	0	0	0	1	0
106882	2015	6	30	Mid	0	9.1	5	22	14	8	3	3	0	1	0	2	0
106882	2015	7	30	Mid	0	20.7	8	32	14	18	5	3	3	1	0	2	0
106882	2015	8	30	Mid	1	3.4	7	36	17	19	5	4	1	0	0	0	2
106882	2015	9	30	Mid	1	17.4	8	32	22	10	5	4	1	2	0	2	0
106882	2015	10	30	Mid	1	15	7	26	18	8	4	4	1	1	0	1	1
106882	2015	11	30	Mid	1	4.7	7	30	15	15	8	4	1	0	0	0	1
106882	2015	13	30	Mid	0	13.4	8	26	16	10	4	7	2	0	0	0	0
106882	2015	14	30	Mid	0	9.4	6	19	11	8	5	2	0	0	0	2	1
106882	2015	15	30	Mid	0	10.8	7	33	19	14	4	8	2	0	0	0	1
106882	2015	16	30	Mid	0	4.5	5	21	7	14	6	4	0	0	0	1	2
106882	2015	17	30	Mid	0	19.4	7	33	13	20	6	3	1	0	0	0	1
106882	2015	18	30	Mid	0	19	8	36	17	19	6	3	0	1	0	0	1
106882	2015	19	30	Mid	1	17.4	9	41	22	19	10	3	0	3	0	3	0
106882	2015	20	30	Mid	0	13.1	8	39	21	18	6	5	2	2	0	1	0
106882	2015	21	30	Mid	0	12.9	8	28	12	16	6	5	0	0	0	2	0
106882	2015	22	30	Mid	1	9.7	5	14	7	7	5	1	2	0	0	1	1
106882	2016	1	31	Mid	0	0	0	0	0	0	0	0	0	0	0	0	0
107461	2015	3	19	Gen Def	1	4.2	4	7	4	3	3	10	1	1	0	0	0
107461	2015	4	19	Gen Def	0	6.9	4	14	6	8	4	2	0	1	0	0	0
107461	2015	5	19	Gen Def	0	6.7	5	12	7	5	3	1	1	1	0	0	0
107461	2015	6	19	Gen Def	1	0.9	4	19	15	4	12	4	1	1	0	0	1
107461	2015	7	19	Gen Def	1	9	6	22	13	9	8	4	2	1	0	0	0
107461	2015	8	19	Gen Def	0	5.1	6	12	6	6	5	2	0	1	0	0	0
107461	2015	9	19	Gen Def	0	8.6	3	8	2	6	0	3	0	0	0	0	0
107461	2015	10	19	Gen Def	1	3.9	1	4	2	2	1	2	0	1	0	0	0
107461	2015	12	19	Gen Def	0	2.4	4	8	6	2	1	3	1	0	0	0	0
107461	2015	13	19	Gen Def	1	2.1	2	3	1	2	0	0	0	1	0	0	0
107461	2017	1	21	Gen Def	1	3.8	5	17	7	10	4	0	0	2	0	0	0
107461	2017	2	21	Gen Def	1	0.2	6	7	5	2	1	1	0	2	0	0	0
107461	2017	3	21	Gen Def	1	7.2	6	16	6	10	2	4	3	1	0	0	0
107461	2017	4	21	Gen Def	1	2.9	3	5	2	3	1	1	0	0	0	0	0
107461	2017	6	21	Gen Def	1	13.8	5	28	12	16	10	1	0	1	0	0	0
107461	2017	7	21	Gen Def	0	8.1	3	12	6	6	2	0	0	1	0	0	0
107461	2017	8	21	Gen Def	0	4	5	16	6	10	3	3	0	0	0	0	0
107461	2017	9	21	Gen Def	1	13.9	6	21	11	10	4	3	0	1	0	0	0
107461	2017	10	21	Gen Def	1	6.3	6	17	9	8	3	8	1	0	0	0	0
107461	2017	11	21	Gen Def	0	9.9	6	10	5	5	2	2	1	0	0	0	0
107461	2017	12	21	Gen Def	1	3.3	6	18	9	9	4	0	1	1	0	0	0
107461	2017	14	21	Gen Def	0	3.9	5	20	10	10	5	4	1	3	0	0	0
107461	2017	15	21	Gen Def	1	5.1	4	11	5	6	1	3	1	1	0	0	0
107461	2017	16	21	Gen Def	1	12.3	6	17	9	8	8	9	0	0	0	0	0
107461	2017	17	21	Gen Def	1	6.7	4	11	5	6	3	4	0	1	0	0	0
107461	2017	18	21	Gen Def	1	4.2	5	12	8	4	7	2	0	0	0	0	0
107461	2017	19	21	Gen Def	0.5	7.2	6	17	9	8	5	4	0	2	0	0	0
107461	2017	20	21	Gen Def	1	10.1	6	15	7	8	2	0	0	0	0	0	0
107461	2017	21	21	Gen Def	1	4.3	5	14	8	6	9	3	1	1	0	0	0
107461	2017	22	21	Gen Def	0	6.1	5	9	3	6	1	2	1	0	0	0	0
107461	2017	23	21	Gen Def	0	7	4	16	10	6	5	3	1	0	0	0	0
107461	2017	24	21	Gen Def	1	4.9	6	16	11	5	10	3	0	1	0	0	0
107461	2017	26	21	Gen Def	1	0.7	6	11	10	1	6	4	0	1	0	0	0
107461	2017	27	21	Gen Def	0	10	6	20	9	11	6	2	1	0	0	0	0
107757	2013	1	24	Mid-Fwd	0	4.7	5	12	4	8	2	3	0	1	0	0	1
107757	2013	2	24	Mid-Fwd	0	7.3	5	18	10	8	4	2	0	2	0	1	0
107757	2013	3	24	Mid-Fwd	0	9.6	6	15	11	4	5	4	0	0	0	0	0
107757	2013	4	24	Mid-Fwd	1	13.7	6	20	11	9	1	3	1	0	0	1	1
107757	2013	5	24	Mid-Fwd	0	10.2	4	17	8	9	2	1	0	0	0	1	1
107757	2013	6	24	Mid-Fwd	1	11.7	5	16	7	9	4	3	1	1	0	2	0
107757	2013	7	24	Mid-Fwd	1	12.7	3	17	8	9	1	4	1	1	0	0	0
107757	2013	8	24	Mid-Fwd	0	2.6	3	9	6	3	1	1	0	2	0	0	1
107757	2013	9	24	Mid-Fwd	0	14.9	6	21	6	15	4	2	0	0	0	0	0
107757	2013	10	24	Mid-Fwd	1	7.8	7	23	9	14	6	4	0	0	0	0	1
107757	2013	11	24	Mid-Fwd	0	1	5	11	4	7	0	11	0	1	0	0	0
107757	2013	13	24	Mid-Fwd	0	3.2	3	10	7	3	4	4	1	2	0	0	0
107757	2013	14	24	Mid-Fwd	1	13.9	5	19	9	10	7	6	1	0	0	1	0
107757	2013	15	24	Mid-Fwd	1	10.5	7	29	14	15	10	5	1	0	0	0	1
107757	2013	16	24	Mid-Fwd	0	5	6	20	8	12	4	1	1	2	0	0	0
107757	2013	17	24	Mid-Fwd	0	15.9	6	25	16	9	4	2	2	0	0	0	0
107757	2013	18	24	Mid-Fwd	1	10.6	7	21	11	10	5	5	1	1	0	2	1
107757	2013	19	24	Mid-Fwd	1	16.7	8	25	11	14	5	4	1	0	0	2	0
107757	2013	20	24	Mid-Fwd	0	25	6	17	7	10	0	0	0	0	0	3	0
107757	2013	21	24	Mid-Fwd	1	9.1	5	15	5	10	4	1	0	0	0	0	1
107757	2014	1	25	Gen Fwd	0	2.7	3	17	9	8	10	2	0	0	0	0	0
107757	2014	2	25	Gen Fwd	1	13.8	6	19	10	9	3	5	1	0	0	1	0
107757	2014	3	25	Gen Fwd	1	9.1	7	16	5	11	4	9	2	0	0	0	2
107757	2014	4	25	Gen Fwd	1	15.6	6	29	18	11	5	7	1	0	0	1	1
107757	2014	5	25	Gen Fwd	0	0.5	1	18	7	11	5	2	0	1	0	0	0
107757	2014	6	25	Gen Fwd	1	8.7	6	21	10	11	6	3	1	1	0	0	0
107757	2014	7	25	Gen Fwd	0	7.6	4	14	7	7	2	2	0	0	0	0	0
107757	2014	9	25	Gen Fwd	1	12	7	21	10	11	5	1	0	1	0	2	0
107757	2014	10	25	Gen Fwd	0	7	6	21	10	11	5	3	1	1	0	0	0
107757	2014	11	25	Gen Fwd	1	8.1	7	21	13	8	2	8	1	0	0	2	2
107757	2014	12	25	Gen Fwd	1	-0.3	4	12	4	8	1	3	0	2	0	0	1
107757	2014	13	25	Gen Fwd	0	4.3	4	14	2	12	2	4	0	0	0	0	2
107757	2014	14	25	Gen Fwd	1	7.8	2	11	5	6	2	3	0	1	0	0	0
107757	2014	15	25	Gen Fwd	0	8.1	5	13	4	9	1	2	0	0	0	0	0
107757	2014	16	25	Gen Fwd	1	5.2	3	18	10	8	4	2	0	0	0	0	1
107757	2014	17	25	Gen Fwd	1	5.6	3	8	2	6	1	2	1	0	0	1	0
107757	2014	18	25	Gen Fwd	0	2.7	3	9	3	6	1	1	1	1	0	0	1
107757	2014	19	25	Gen Fwd	0	4.8	1	10	7	3	4	0	1	0	0	0	1
107757	2014	20	25	Gen Fwd	1	15.3	6	22	9	13	4	0	0	0	0	1	0
107757	2014	21	25	Gen Fwd	1	5.7	2	7	3	4	2	0	0	0	0	0	0
107757	2014	22	25	Gen Fwd	1	4.3	2	7	2	5	1	1	0	0	0	0	0
107757	2014	23	25	Gen Fwd	1	8.8	3	9	4	5	3	3	0	0	0	1	0
109838	2013	1	26	Mid	0	9.7	4	16	8	8	5	2	0	0	0	0	0
109838	2013	2	26	Mid	0	3.2	1	9	3	6	0	2	0	0	0	0	0
109838	2013	3	26	Mid	0	9.8	7	26	14	12	5	3	1	0	0	2	1
109838	2013	4	26	Mid	1	15.1	7	29	12	17	5	4	0	1	0	1	1
109838	2013	5	26	Mid	1	14.9	8	29	13	16	7	3	1	0	0	2	1
109838	2013	6	26	Mid	1	9	6	22	9	13	5	2	1	1	0	0	0
109838	2013	7	26	Mid	0	9.9	4	18	8	10	4	1	0	0	0	1	3
109838	2013	8	26	Mid	1	10.4	6	17	11	6	5	5	1	1	0	0	1
109838	2013	9	26	Mid	1	9.3	7	25	8	17	4	2	1	1	0	0	0
109838	2013	10	26	Mid	1	2.6	6	27	15	12	12	4	0	1	0	0	0
109838	2013	11	26	Mid	0	8.7	5	24	15	9	10	5	1	0	0	0	1
109838	2013	12	26	Mid	0	16.7	7	34	18	16	7	3	0	1	0	0	1
109838	2013	14	26	Mid	0	9.2	4	14	11	3	1	3	0	0	0	0	0
109838	2013	15	26	Mid	0	15.9	7	25	15	10	2	6	2	0	1	1	1
109838	2013	16	26	Mid	1	13.2	5	16	9	7	6	2	1	0	0	1	0
109838	2013	17	26	Mid	1	6.7	4	12	8	4	2	4	1	0	0	0	1
109838	2013	18	26	Mid	1	11.8	8	27	16	11	7	2	1	1	1	2	1
109838	2013	19	26	Mid	0	12.6	5	17	10	7	4	5	2	0	0	1	0
109838	2013	20	26	Mid	0	8.3	7	25	17	8	4	7	1	1	0	1	0
109838	2013	21	26	Mid	1	20.1	8	27	18	9	6	7	1	3	0	3	1
109838	2013	22	26	Mid	0	1.2	2	3	3	0	2	2	0	0	0	0	0
109838	2013	25	26	Mid	0	2.9	4	22	13	9	2	3	0	0	0	0	0
109838	2014	1	27	Mid-Fwd	0	3.4	5	17	5	12	4	3	1	2	0	0	0
109838	2014	2	27	Mid-Fwd	0	1.9	3	8	2	6	0	0	1	0	0	0	0
109838	2014	6	27	Mid-Fwd	1	13.3	8	32	18	14	4	5	2	1	0	1	1
109838	2014	7	27	Mid-Fwd	0	9.1	5	19	13	6	1	2	1	0	0	1	0
109838	2014	8	27	Mid-Fwd	1	6.1	6	29	18	11	7	6	0	2	0	0	1
109838	2014	10	27	Mid-Fwd	1	11.3	7	26	15	11	6	4	1	3	0	0	1
109838	2014	11	27	Mid-Fwd	0	5.6	6	26	17	9	6	1	1	3	0	0	3
109838	2014	12	27	Mid-Fwd	0	7.7	6	18	10	8	7	5	0	0	0	1	0
109838	2014	13	27	Mid-Fwd	0	6.7	6	22	11	11	4	3	1	1	0	0	1
109838	2014	14	27	Mid-Fwd	0	15.2	6	19	15	4	5	1	1	1	0	2	1
109838	2014	15	27	Mid-Fwd	0	6.9	4	13	9	4	3	1	2	0	0	1	1
109838	2014	16	27	Mid-Fwd	1	11.1	6	22	14	8	4	5	0	2	0	0	1
109838	2014	17	27	Mid-Fwd	0	4.7	5	11	7	4	4	5	0	1	1	1	0
109838	2014	19	27	Mid-Fwd	0	0.9	1	2	2	0	1	0	0	0	0	0	0
109838	2014	20	27	Mid-Fwd	1	2.3	5	13	9	4	3	3	1	1	0	1	3
109838	2014	23	27	Mid-Fwd	0.5	16.7	7	30	17	13	7	5	1	1	0	1	0
111166	2017	18	18	Key Fwd	0	-4.6	2	0	0	0	0	0	0	0	2	0	0
111166	2017	20	18	Key Fwd	0	-0.1	1	6	2	4	1	1	0	0	0	0	0
113079	2013	2	21	Gen Def	0	4.2	4	8	5	3	1	3	1	1	0	0	0
113079	2013	3	21	Gen Def	0	3.4	2	6	3	3	1	6	0	2	0	0	0
113283	2013	1	27	Mid-Fwd	0	6.2	4	20	11	9	6	3	1	1	0	0	1
113283	2013	2	27	Mid-Fwd	0	-2.6	1	7	5	2	5	1	0	2	0	0	1
113283	2013	3	27	Mid-Fwd	0	16.6	7	20	16	4	7	3	1	0	1	2	0
113283	2013	4	27	Mid-Fwd	1	13.7	7	19	13	6	4	5	3	1	1	1	1
113283	2013	5	27	Mid-Fwd	0	9.9	6	19	13	6	4	5	1	1	0	0	2
113283	2013	6	27	Mid-Fwd	0	12.4	6	18	12	6	3	2	0	0	0	2	1
113283	2013	7	27	Mid-Fwd	0	11.5	6	24	16	8	7	6	1	2	3	1	1
113283	2013	11	27	Mid-Fwd	0	12	6	19	10	9	3	8	1	1	1	0	0
113283	2013	13	27	Mid-Fwd	0	9.4	7	28	16	12	4	6	3	0	2	0	1
113283	2013	14	27	Mid-Fwd	1	4.4	6	18	7	11	4	7	1	1	0	0	1
113283	2013	15	27	Mid-Fwd	0	7.4	5	21	9	12	6	5	0	1	0	0	0
113283	2013	16	27	Mid-Fwd	0	5.2	4	16	9	7	0	6	1	5	0	0	0
113283	2013	17	27	Mid-Fwd	0	10.9	7	27	10	17	1	3	2	0	0	0	0
113283	2013	18	27	Mid-Fwd	0	14	6	21	12	9	2	8	2	2	0	0	0
113283	2013	19	27	Mid-Fwd	0	7.4	4	13	8	5	1	1	2	1	0	0	0
113283	2013	20	27	Mid-Fwd	0	11.2	5	23	15	8	7	2	2	0	0	1	1
113283	2013	21	27	Mid-Fwd	0	7.2	4	26	17	9	4	3	1	0	1	0	1
113283	2013	22	27	Mid-Fwd	0	13.9	6	16	6	10	2	7	0	1	1	2	0
113283	2013	23	27	Mid-Fwd	0	9.8	4	14	7	7	5	4	1	1	2	0	0
113283	2014	13	28	Gen Fwd	1	1.4	1	3	1	2	1	1	0	1	0	0	0
113283	2014	14	28	Gen Fwd	1	3.4	5	17	6	11	1	5	1	5	0	0	1
113283	2014	15	28	Gen Fwd	1	6.4	2	8	4	4	3	1	0	0	0	1	0
113283	2014	16	28	Gen Fwd	1	5.2	3	12	5	7	2	3	0	2	0	0	1
113283	2014	17	28	Gen Fwd	1	5.2	2	9	3	6	2	1	0	2	0	0	1
113283	2014	18	28	Gen Fwd	0	3.8	2	7	3	4	1	2	0	0	0	0	0
114637	2016	22	19	Mid	0	-0.2	2	6	3	3	1	2	1	0	0	0	1
114637	2016	23	19	Gen Fwd	0	1.7	3	6	5	1	4	2	0	0	0	0	0
115099	2014	1	18	Gen Def	0	6.7	5	14	10	4	2	2	1	0	0	0	0
115099	2014	2	18	Gen Def	1	13	6	19	11	8	3	4	0	0	0	0	0
115099	2014	3	18	Gen Def	1	13.7	5	23	10	13	4	8	1	0	0	0	0
115099	2014	4	18	Gen Def	1	7.5	5	20	9	11	5	2	1	1	0	0	1
115099	2014	5	18	Gen Def	0	9.8	4	20	11	9	2	2	0	1	0	0	0
115099	2014	6	18	Gen Def	1	3.8	6	17	8	9	5	4	2	2	0	0	0
115099	2014	7	18	Gen Def	0	0.8	1	5	4	1	2	1	0	1	0	0	0
115099	2014	9	18	Gen Def	1	10.1	7	22	13	9	8	1	2	1	0	0	0
115099	2014	10	18	Gen Def	0	5.5	3	13	7	6	5	1	2	1	0	0	0
115099	2014	11	18	Gen Def	1	9.5	5	20	10	10	6	4	0	1	0	0	0
115099	2014	12	18	Gen Def	1	3.9	4	16	8	8	3	3	3	1	0	0	0
115099	2014	13	18	Gen Def	0	3.6	6	22	11	11	3	2	0	0	0	0	0
115099	2014	14	18	Gen Def	1	7.8	6	17	12	5	6	0	1	0	0	0	1
115099	2014	15	18	Gen Def	0	10.4	5	16	8	8	2	2	0	0	0	0	0
115099	2014	16	18	Gen Def	1	11.7	5	19	9	10	3	6	1	1	0	0	0
115099	2014	18	18	Gen Def	0	9.5	6	23	13	10	3	3	0	0	0	0	1
115099	2014	19	18	Gen Def	0	5.4	5	14	5	9	1	3	1	1	0	0	1
115099	2014	20	18	Gen Def	1	6.5	5	16	8	8	4	1	1	1	0	0	1
115099	2014	21	18	Gen Def	1	4.6	5	18	8	10	5	0	1	0	0	0	0
115099	2014	22	18	Gen Def	1	11.7	5	11	7	4	2	5	0	0	0	0	0
115099	2014	24	18	Gen Def	1	4.7	3	11	7	4	4	2	0	1	0	0	0
115099	2014	25	18	Gen Def	1	10.1	5	20	11	9	6	1	1	1	0	0	0
115099	2014	26	18	Gen Def	0	8.6	3	13	7	6	2	2	1	0	0	0	1
115099	2015	1	19	Gen Def	0	4.8	3	10	5	5	4	1	0	0	0	0	0
115099	2015	2	19	Gen Def	1	13.6	6	20	6	14	6	0	0	1	0	0	0
115099	2015	3	19	Gen Def	0	13.6	7	28	15	13	2	1	3	3	0	0	0
115099	2015	6	19	Gen Def	1	5	3	8	5	3	2	2	0	3	0	0	0
115099	2015	7	19	Gen Def	1	4.6	4	14	6	8	2	4	1	0	0	0	0
115099	2015	8	19	Gen Def	0	0.5	2	10	5	5	5	0	1	0	0	0	0
115099	2015	9	19	Gen Def	0	2.3	3	7	5	2	2	4	0	1	0	0	0
115099	2015	17	19	Gen Def	1	9.3	5	16	7	9	6	1	0	0	0	0	0
115099	2015	18	19	Gen Def	1	7.1	7	22	11	11	2	2	1	1	0	0	0
115099	2015	19	19	Gen Def	1	1.5	5	15	9	6	5	1	0	0	0	0	0
115099	2015	20	19	Gen Def	1	9.8	5	15	4	11	0	2	1	0	0	0	0
115099	2015	21	19	Gen Def	1	1.1	4	14	9	5	3	4	2	1	0	0	0
115099	2015	23	19	Gen Def	0	8.7	4	10	9	1	1	3	0	1	0	0	0
115099	2015	25	19	Gen Def	1	10.2	5	13	9	4	4	2	1	1	0	1	0
115099	2016	1	20	Gen Def	1	5.4	4	12	8	4	4	2	0	2	0	0	1
115099	2016	2	20	Gen Def	1	5.8	4	12	7	5	1	3	0	0	0	0	0
115099	2016	3	20	Gen Def	1	5.5	4	10	7	3	3	5	0	1	0	0	0
115099	2016	4	20	Gen Def	1	8.6	6	18	12	6	9	1	1	0	0	0	0
115099	2016	5	20	Gen Def	1	5.8	5	14	8	6	4	2	0	0	0	0	0
115099	2016	6	20	Gen Def	1	12.5	6	17	10	7	3	2	0	2	0	0	0
115099	2016	7	20	Gen Def	1	10.4	5	13	10	3	5	3	0	0	0	0	0
115099	2016	8	20	Gen Def	1	4.9	4	14	9	5	6	1	1	1	0	0	0
115099	2016	9	20	Gen Def	1	6.2	6	21	15	6	8	1	0	1	0	0	0
115099	2016	10	20	Gen Def	0	5.9	2	8	5	3	2	2	2	2	0	0	0
115099	2016	11	20	Gen Def	1	10.7	5	18	10	8	3	4	0	0	0	0	1
115099	2016	12	20	Gen Def	0	11	4	11	6	5	3	2	1	0	0	1	0
115099	2016	13	20	Gen Def	0	-1	3	3	2	1	2	1	0	0	0	0	0
115099	2016	23	20	Gen Def	0	11.7	3	21	13	8	6	1	1	0	0	1	0
115099	2016	24	20	Gen Def	0	2.9	3	16	7	9	3	2	0	1	0	0	0
115099	2017	1	21	Mid	0	4.8	3	19	12	7	3	5	3	0	0	0	0
115099	2017	2	21	Mid	0	13.6	6	18	8	10	2	1	1	1	0	1	0
115099	2017	3	21	Mid	0	12.6	6	21	14	7	6	4	3	0	0	0	0
115099	2017	4	21	Mid	0	6.3	4	17	9	8	2	6	1	0	0	0	0
115099	2017	5	21	Mid	0	10.9	6	19	11	8	4	8	2	0	0	0	1
115099	2017	6	21	Mid	1	8.3	5	16	11	5	4	3	2	0	0	1	1
115099	2017	7	21	Mid	1	20.6	7	24	14	10	0	2	0	0	0	1	0
115099	2017	8	21	Mid	0	8	4	11	7	4	0	8	1	1	0	0	0
115099	2017	9	21	Mid	1	9.9	6	16	10	6	4	9	1	0	0	1	0
115099	2017	10	21	Mid	1	14.5	8	28	15	13	4	7	2	1	0	1	1
115099	2017	11	21	Mid	0	7.9	5	18	11	7	5	3	0	1	0	0	1
115099	2017	13	21	Mid	0	9.8	6	22	11	11	4	5	2	1	0	0	1
115099	2017	14	21	Mid	0	6	6	16	8	8	4	2	0	1	0	0	0
115099	2017	15	21	Mid	0	14.1	8	31	21	10	4	4	0	2	0	0	1
115099	2017	16	21	Mid	0	12.2	5	22	12	10	5	5	0	2	0	1	0
115099	2017	17	21	Mid	0	9.9	7	24	13	11	9	3	2	1	0	0	1
115099	2017	18	21	Mid	0	3.3	4	22	14	8	7	1	2	2	0	0	0
115099	2017	19	21	Mid	1	16.2	7	21	14	7	3	10	0	2	0	1	0
115099	2017	20	21	Mid	0	6.6	4	23	14	9	3	0	1	1	0	0	0
115099	2017	21	21	Mid	0	15.6	7	22	15	7	5	3	0	0	0	1	0
115099	2017	22	21	Mid	0	12	6	26	11	15	5	3	1	1	0	0	0
115099	2017	23	21	Mid	1	11.5	6	27	21	6	9	2	2	0	0	0	1
115346	2013	1	26	Key Def	1	15.8	8	17	10	7	6	1	1	2	0	0	0
115346	2013	2	26	Key Def	1	5.2	6	5	4	1	3	2	0	0	0	0	0
115346	2013	3	26	Key Def	1	15.4	8	20	12	8	11	1	0	0	0	2	0
115346	2013	4	26	Key Def	1	18.3	8	20	17	3	7	3	1	0	0	2	3
115346	2013	5	26	Key Def	1	23.3	8	14	10	4	11	2	0	1	0	5	2
115346	2013	6	26	Key Def	1	12.4	5	18	15	3	11	0	0	0	0	0	0
115346	2013	7	26	Key Def	1	13.6	6	13	7	6	7	3	0	0	0	0	0
115346	2013	8	26	Key Def	0	16.3	5	21	15	6	6	1	0	1	0	0	0
115346	2013	9	26	Key Def	1	20.3	8	29	20	9	10	1	1	0	0	0	0
115346	2013	10	26	Key Def	1	12.1	6	16	9	7	5	1	2	0	1	0	0
115346	2013	13	26	Key Def	0	13.9	6	18	10	8	10	2	0	1	0	0	0
115346	2013	14	26	Key Def	1	21.8	8	28	18	10	10	2	1	0	0	0	0
115346	2013	15	26	Key Def	1	9.2	6	16	12	4	6	2	1	0	0	0	0
115346	2013	16	26	Key Def	1	10.8	6	14	10	4	6	0	0	0	1	0	0
115346	2013	17	26	Key Def	0	6.2	5	12	10	2	6	0	0	1	0	0	1
115346	2013	18	26	Key Def	1	15.7	8	19	12	7	6	1	1	0	0	0	0
115346	2013	19	26	Key Def	0	19.6	5	15	9	6	8	0	0	0	0	1	1
115346	2013	20	26	Key Def	1	19.2	8	22	14	8	10	1	1	0	1	3	0
115346	2013	21	26	Key Def	1	4.5	8	11	9	2	4	3	1	2	0	0	0
115346	2013	22	26	Key Def	1	15.8	9	21	15	6	9	4	0	1	0	0	0
115346	2013	23	26	Key Def	1	8	5	13	8	5	6	2	1	0	0	1	2
115346	2013	24	26	Key Def	0	12.6	5	14	8	6	8	1	0	0	0	0	0
115346	2013	25	26	Key Def	1	9.8	5	12	5	7	5	2	0	0	1	0	0
115346	2013	26	26	Key Def	0	14.5	8	13	7	6	5	1	1	0	0	1	0
115346	2014	1	27	Key Def	1	14.9	5	14	10	4	5	1	0	0	1	0	1
115346	2014	2	27	Key Def	1	13.5	5	11	7	4	6	4	1	0	0	0	0
115346	2014	3	27	Key Def	1	14.9	7	14	10	4	7	4	0	0	0	0	0
115346	2014	4	27	Key Def	1	12.4	7	12	8	4	5	1	0	0	0	0	0
115346	2014	5	27	Key Def	1	15.7	7	16	11	5	8	1	1	1	0	0	0
115346	2014	6	27	Key Def	0	4.1	1	6	2	4	3	1	0	2	1	0	0
115346	2014	7	27	Key Def	1	12.9	8	19	13	6	13	4	0	1	0	0	0
115346	2014	9	27	Key Def	0	7.7	2	7	4	3	4	0	1	2	0	0	0
115346	2014	10	27	Key Def	1	10.8	3	13	8	5	4	2	0	2	0	0	0
115346	2014	11	27	Key Def	0	18.4	5	18	9	9	5	3	1	1	0	0	0
115346	2014	12	27	Key Def	1	14	6	14	9	5	6	2	1	0	0	0	0
115346	2014	13	27	Key Def	1	5.9	5	11	6	5	5	1	1	2	0	0	0
115346	2014	15	27	Key Def	1	10.2	4	11	6	5	2	2	0	0	0	0	0
115346	2014	16	27	Key Def	1	14	8	23	17	6	11	4	0	0	1	0	0
115346	2014	17	27	Key Def	1	19.6	8	23	15	8	9	1	0	0	1	0	0
115346	2014	18	27	Key Def	1	17.1	8	30	14	16	9	2	0	0	0	0	1
115346	2014	19	27	Key Def	1	14.7	7	17	11	6	5	4	2	0	0	1	0
115346	2014	20	27	Key Def	1	24.2	9	27	17	10	19	1	1	0	0	0	0
115346	2014	21	27	Key Def	1	17.1	7	24	10	14	8	2	0	2	0	0	0
115346	2014	22	27	Key Def	0	10.7	4	12	9	3	8	2	0	0	0	1	0
115346	2014	23	27	Key Def	1	6.1	2	6	3	3	0	2	1	0	0	0	0
115346	2014	24	27	Key Def	0	10.1	4	14	7	7	3	2	1	1	0	0	1
115346	2014	25	27	Key Def	0	14	2	10	7	3	4	1	0	0	0	0	0
115346	2015	1	28	Key Def	0	6.2	4	16	9	7	8	2	0	1	0	0	0
115346	2015	2	28	Key Def	0	12.1	6	17	8	9	7	2	0	0	0	0	0
115346	2015	3	28	Key Def	1	16.5	7	22	9	13	8	1	1	0	0	0	0
115346	2015	4	28	Key Def	0	17.5	6	19	11	8	8	2	1	0	0	0	0
115346	2015	5	28	Key Def	1	11.8	8	25	13	12	13	0	0	0	0	0	1
115346	2015	6	28	Key Def	1	9.6	7	19	12	7	8	2	1	1	0	0	0
115346	2015	7	28	Key Def	0	7.8	5	14	8	6	3	2	2	0	0	0	0
115346	2015	8	28	Key Def	1	14	7	19	7	12	6	4	0	0	0	0	0
115346	2015	9	28	Key Def	0	6.6	4	12	5	7	7	4	0	1	0	0	0
115346	2015	10	28	Key Def	1	27	9	33	18	15	10	0	0	1	0	0	0
115346	2015	11	28	Key Def	1	9.2	7	14	11	3	8	0	1	0	0	0	0
115346	2015	12	28	Key Def	0	5.9	4	11	7	4	6	1	0	1	0	0	1
115346	2015	15	28	Key Def	0	12.7	2	17	8	9	3	4	1	3	0	0	0
115346	2015	16	28	Key Def	1	11.3	6	16	8	8	7	2	0	0	0	0	0
115346	2015	17	28	Key Def	1	8.9	8	19	15	4	8	1	1	1	0	0	0
115346	2015	18	28	Key Def	1	6.2	7	21	14	7	7	0	0	1	0	0	0
115346	2015	19	28	Key Def	1	10.8	7	21	12	9	13	1	0	1	0	0	0
115346	2015	20	28	Key Def	0	3.5	3	12	6	6	3	1	0	0	0	0	0
115346	2015	21	28	Key Def	0.5	16.5	4	16	11	5	9	2	1	0	0	1	0
115346	2015	22	28	Key Def	0	9	3	10	5	5	8	4	1	0	0	0	0
115346	2015	23	28	Key Def	1	10.8	7	15	10	5	9	4	0	0	0	0	1
115346	2016	1	29	Key Def	1	12.1	5	15	8	7	6	1	0	1	0	0	0
115346	2016	2	29	Key Def	0	8.7	4	12	4	8	4	1	0	2	0	0	0
115346	2016	3	29	Key Def	1	4.3	5	13	6	7	7	1	0	0	0	0	1
115346	2016	4	29	Key Def	1	12.2	4	20	12	8	8	2	1	1	0	0	0
115346	2016	5	29	Key Def	1	14.9	8	21	14	7	10	2	0	0	0	0	0
115346	2016	6	29	Key Def	1	9.3	7	14	11	3	7	1	1	1	0	0	0
115346	2016	7	29	Key Def	1	5.1	6	7	5	2	2	8	2	1	0	0	0
115346	2016	8	29	Key Def	1	11.3	6	12	11	1	7	2	2	0	0	0	0
115346	2016	9	29	Key Def	0	5.6	4	10	8	2	5	1	0	1	0	0	0
115346	2016	10	29	Key Def	0	10.4	4	15	5	10	5	2	0	1	0	0	0
115346	2016	11	29	Key Def	1	4.5	8	14	4	10	4	1	0	0	0	0	0
115346	2016	12	29	Key Def	1	14.8	7	21	14	7	11	3	0	1	0	0	0
115346	2016	13	29	Key Def	1	6.8	7	14	6	8	7	1	0	1	0	0	0
115346	2016	14	29	Key Def	0	9.8	7	15	9	6	5	3	0	0	0	0	0
115346	2016	16	29	Key Def	0	8.3	5	15	9	6	6	2	1	0	0	0	0
115346	2016	17	29	Key Def	1	12.2	6	19	9	10	5	2	1	1	0	0	0
115346	2016	18	29	Key Def	1	8.4	4	9	5	4	6	0	0	0	0	0	0
115346	2016	19	29	Key Def	1	2.5	7	9	6	3	3	1	0	1	0	0	0
115346	2016	20	29	Key Def	1	19.1	8	23	14	9	13	2	2	1	0	0	0
115346	2016	21	29	Key Def	1	9.9	5	15	9	6	7	0	1	1	0	1	0
115346	2016	22	29	Key Def	1	14.6	7	18	10	8	8	1	0	0	0	0	0
115346	2016	23	29	Key Def	1	20.5	8	20	12	8	9	1	0	1	0	1	0
115346	2016	24	29	Key Def	1	11.2	3	11	5	6	2	1	0	0	0	0	0
115346	2016	26	29	Key Def	0	13.6	3	9	7	2	5	2	0	1	0	2	0
115346	2017	1	30	Key Fwd	1	3.8	3	17	5	12	4	0	0	1	0	0	0
115346	2017	2	30	Key Fwd	1	8.9	4	11	3	8	5	1	0	0	0	0	1
115346	2017	3	30	Key Fwd	1	3.5	1	6	3	3	2	1	0	0	0	0	0
115346	2017	4	30	Key Fwd	1	6.5	5	20	11	9	5	2	0	1	0	0	3
115346	2017	5	30	Key Fwd	1	7.4	3	15	9	6	7	2	0	1	0	1	1
115346	2017	6	30	Key Fwd	0	13.3	4	17	10	7	8	6	2	0	0	1	0
115346	2017	7	30	Key Fwd	0	8.2	5	13	7	6	5	4	1	1	0	0	0
115346	2017	8	30	Key Fwd	0	13.3	3	15	6	9	4	0	0	1	0	0	0
115346	2017	9	30	Key Fwd	1	17.5	8	13	9	4	5	5	1	1	0	5	1
115346	2017	10	30	Key Fwd	1	7	2	7	2	5	3	1	0	0	0	0	1
115346	2017	11	30	Key Fwd	1	13	5	16	10	6	8	5	0	0	0	2	1
115346	2017	13	30	Key Fwd	0	14	5	12	6	6	4	2	0	1	0	2	2
115346	2017	14	30	Key Fwd	1	17.5	5	18	9	9	7	4	1	1	0	0	0
115346	2017	15	30	Key Fwd	0.5	17.2	7	22	8	14	6	6	1	2	0	0	0
115346	2017	16	30	Key Fwd	1	8.8	6	16	7	9	8	0	0	1	0	0	0
115346	2017	17	30	Key Fwd	1	6.7	7	20	10	10	4	2	1	0	0	0	0
115346	2017	18	30	Key Fwd	0	15.7	8	10	9	1	3	2	1	2	0	5	0
115346	2017	19	30	Key Fwd	1	7.4	4	13	8	5	6	4	1	1	0	0	0
115346	2017	20	30	Key Fwd	0	5.2	2	13	6	7	6	2	0	0	0	0	0
115346	2017	21	30	Key Fwd	1	15.1	9	11	8	3	6	1	1	0	0	4	2
115346	2017	22	30	Key Fwd	1	-2.3	2	9	5	4	6	1	0	3	0	1	2
115346	2017	23	30	Key Fwd	1	9.9	7	15	9	6	7	1	1	0	0	0	0
115346	2017	24	30	Key Fwd	0	7.8	1	8	5	3	1	3	1	1	0	1	1
115346	2017	25	30	Key Fwd	1	8.7	8	24	14	10	9	3	3	1	0	0	0
115346	2017	26	30	Key Fwd	0	2.6	5	10	3	7	4	1	0	1	0	0	0
116983	2013	1	21	Key Def	1	3.4	6	13	9	4	9	3	0	2	0	0	0
116983	2013	2	21	Key Def	1	8.9	7	22	15	7	13	1	2	1	0	0	0
116983	2013	3	21	Key Def	1	15.8	9	18	13	5	6	0	0	0	0	0	0
116983	2013	4	21	Key Def	1	7.5	5	11	6	5	6	2	2	0	0	0	0
116983	2013	5	21	Key Def	1	13.1	7	7	6	1	3	0	0	1	0	0	0
116983	2013	7	21	Key Def	0	13.4	7	16	12	4	9	4	1	0	0	0	0
116983	2013	8	21	Key Def	0	10.7	6	23	10	13	7	1	2	0	0	0	0
116983	2013	9	21	Key Def	1	9.8	7	13	10	3	8	1	1	1	0	0	0
116983	2013	10	21	Key Def	0	9	4	12	11	1	5	2	0	0	0	2	1
116983	2013	11	21	Key Def	1	22.3	8	23	20	3	13	1	0	0	0	1	0
116983	2013	12	21	Key Def	1	10.4	6	19	11	8	11	0	0	1	0	0	0
116983	2013	14	21	Key Def	1	24.4	8	17	10	7	8	2	0	1	0	2	0
116983	2013	15	21	Key Def	1	0.8	4	8	4	4	6	6	0	1	0	0	1
116983	2013	16	21	Key Def	1	20.5	6	19	14	5	10	2	1	1	0	1	1
116983	2013	17	21	Key Def	1	9.9	4	11	7	4	4	3	2	0	0	0	0
116983	2013	18	21	Key Def	0	10.1	3	12	9	3	5	4	0	0	0	0	0
116983	2013	19	21	Key Def	0	7.2	6	8	4	4	1	2	0	2	0	0	0
116983	2013	20	21	Key Def	0	4.8	5	10	6	4	2	2	0	0	0	0	0
116983	2013	21	21	Key Def	0	13.9	6	21	13	8	8	0	1	1	0	0	0
116983	2013	22	21	Key Def	1	6.8	5	13	10	3	5	1	0	2	0	0	0
116983	2013	23	21	Key Def	0	11.4	4	7	5	2	2	0	1	0	0	0	0
116983	2014	1	22	Key Fwd	1	9.1	5	19	10	9	7	0	0	0	0	0	2
116983	2014	2	22	Key Fwd	0	15.1	5	16	14	2	10	2	3	0	10	2	2
116983	2014	3	22	Key Fwd	1	6.2	7	17	13	4	9	2	1	2	18	1	0
116983	2014	4	22	Key Fwd	0	7.9	3	11	6	5	3	2	1	0	9	0	0
116983	2014	5	22	Key Fwd	0	5.1	2	9	2	7	3	0	0	1	4	0	0
116983	2014	6	22	Key Fwd	0	-0.7	2	8	5	3	4	1	0	1	4	0	0
116983	2014	7	22	Key Fwd	1	3.1	4	9	6	3	5	3	0	0	0	0	1
116983	2014	8	22	Key Fwd	1	3.6	3	9	6	3	6	3	0	1	3	1	0
116983	2014	9	22	Key Fwd	0	9.3	2	6	2	4	2	0	0	0	0	2	0
116983	2014	11	22	Key Fwd	1	12.4	8	20	9	11	10	1	1	1	0	0	0
116983	2014	12	22	Key Fwd	1	9.9	5	13	8	5	7	1	0	1	0	0	0
116983	2014	13	22	Key Fwd	0	7.3	5	16	12	4	5	2	1	1	0	0	0
116983	2014	15	22	Key Fwd	0	12.1	6	13	9	4	6	2	1	1	0	2	2
116983	2014	16	22	Key Fwd	1	13.3	5	10	9	1	3	4	1	1	0	2	0
116983	2014	17	22	Key Fwd	1	16.9	9	26	22	4	19	2	1	1	0	4	2
116983	2014	18	22	Key Fwd	1	30	9	19	13	6	12	7	2	1	1	8	2
116983	2014	19	22	Key Fwd	0	3.1	3	11	7	4	2	3	1	1	0	1	2
116983	2014	20	22	Key Fwd	0	3.4	5	7	7	0	5	1	0	2	0	2	3
116983	2014	22	22	Key Fwd	1	4.5	4	7	6	1	3	2	1	0	0	2	1
116983	2015	1	23	Key Fwd	0	2.5	3	4	4	0	1	1	0	1	0	0	0
116983	2015	2	23	Key Fwd	1	9.6	5	13	9	4	8	3	0	0	0	2	1
116983	2015	3	23	Key Fwd	1	2.1	4	11	10	1	9	1	1	1	0	1	2
116983	2015	4	23	Key Fwd	0	3.9	2	6	3	3	4	3	0	0	0	0	1
116983	2015	5	23	Key Fwd	1	13	6	11	7	4	4	2	1	1	3	4	1
116983	2015	6	23	Key Fwd	0	8.6	3	11	7	4	4	4	1	0	4	0	0
116983	2015	8	23	Key Fwd	1	12.6	5	11	8	3	7	2	0	2	1	3	2
116983	2015	9	23	Key Fwd	0	2.5	6	15	8	7	9	1	1	0	0	1	3
116983	2015	10	23	Key Fwd	0	11.3	2	13	8	5	6	2	0	0	14	0	0
116983	2015	11	23	Key Fwd	0	1.6	4	10	4	6	3	1	1	3	16	0	0
116983	2015	13	23	Key Fwd	0	15.7	6	16	12	4	8	1	1	0	0	3	1
116983	2015	18	23	Key Fwd	0	10.6	6	21	13	8	12	0	0	2	0	0	0
116983	2015	19	23	Key Fwd	0	2.1	5	14	11	3	9	2	0	4	1	0	0
116983	2015	20	23	Key Fwd	0	6.6	3	18	7	11	7	2	1	0	0	0	0
116983	2015	21	23	Key Fwd	0	8.4	5	15	12	3	7	1	1	0	1	0	1
116983	2015	22	23	Key Fwd	0	8.2	7	14	9	5	6	2	0	0	2	0	1
116983	2015	23	23	Key Fwd	1	9.4	5	16	11	5	5	3	0	1	0	0	0
116983	2017	1	25	Key Def	0	11.6	4	11	5	6	2	1	0	0	0	0	0
116983	2017	2	25	Key Def	0	12.7	6	12	7	5	1	0	1	0	0	0	0
116983	2017	3	25	Key Def	1	11.4	6	10	7	3	4	1	0	1	0	0	0
116983	2017	4	25	Key Def	1	8.8	6	15	9	6	8	5	1	0	0	0	0
116983	2017	5	25	Key Def	0	5.2	4	12	5	7	3	0	0	1	0	0	0
116983	2017	6	25	Key Def	1	12.8	8	16	11	5	9	1	1	0	0	1	0
116983	2017	7	25	Key Def	1	5.1	7	17	12	5	5	1	1	0	0	0	0
116983	2017	8	25	Key Def	1	9.7	8	18	12	6	8	0	2	0	0	0	0
116983	2017	9	25	Key Def	0	13.9	5	16	8	8	4	4	0	1	0	0	0
116983	2017	10	25	Key Def	0	10.1	7	21	12	9	8	0	0	0	1	0	0
116983	2017	12	25	Key Def	0	5.8	3	5	3	2	2	0	1	1	0	0	0
116983	2017	13	25	Key Def	1	9.1	5	11	6	5	6	2	1	1	0	0	0
116983	2017	14	25	Key Def	1	12.6	6	16	9	7	6	3	0	0	0	1	0
116983	2017	15	25	Key Def	1	11.7	7	17	13	4	7	1	0	1	0	2	1
116983	2017	16	25	Key Def	1	3.5	6	11	9	2	5	1	0	0	0	0	0
116983	2017	17	25	Key Def	0	13.7	6	19	12	7	11	3	0	1	0	1	0
116983	2017	18	25	Key Def	0	12.8	4	12	8	4	8	1	0	0	0	0	0
116983	2017	19	25	Key Def	0	17.9	8	16	10	6	8	2	0	0	0	0	0
116983	2017	20	25	Key Def	1	14.2	6	14	8	6	5	0	1	0	0	0	0
116983	2017	21	25	Key Def	0	16.2	7	17	16	1	7	1	2	0	0	0	0
116983	2017	22	25	Key Def	1	1.9	6	12	9	3	6	2	0	1	0	0	0
116983	2017	23	25	Key Def	0	12.8	5	19	11	8	8	3	1	1	0	0	0
118026	2014	4	18	Mid	0	6.5	3	17	5	12	3	5	1	3	0	0	1
118026	2014	5	18	Mid	1	1.9	2	7	4	3	1	1	1	0	0	0	0
118026	2014	23	18	Mid	0.5	0.4	2	3	1	2	1	3	0	0	0	0	0
118026	2015	1	19	Mid	0	3.4	5	14	4	10	3	3	0	0	1	0	0
118026	2015	3	19	Mid	0	7.3	7	22	10	12	2	4	1	0	2	0	2
118026	2015	4	19	Mid	1	16.7	8	33	8	25	4	11	3	1	1	1	0
118026	2015	5	19	Mid	0	6.8	5	20	6	14	2	6	1	2	0	0	0
118026	2015	6	19	Mid	0	22.8	6	18	6	12	1	2	1	0	4	1	0
118026	2015	8	19	Mid	0	8	5	19	4	15	3	4	0	3	0	0	1
118026	2015	9	19	Mid	0	9.2	7	25	9	16	3	4	1	4	3	1	1
118026	2015	10	19	Mid	0	17.6	8	25	6	19	4	4	2	0	2	1	0
118026	2015	12	19	Mid	1	18.6	9	31	9	22	3	12	1	2	5	0	0
118026	2015	13	19	Mid	1	4.1	6	20	9	11	3	6	4	2	1	0	3
118026	2015	14	19	Mid	0	9.9	4	16	6	10	5	6	1	0	1	0	0
118026	2015	15	19	Mid	0	2.5	6	22	10	12	3	6	2	3	2	0	1
118026	2015	16	19	Mid	0	6.6	4	17	5	12	1	6	1	0	1	0	0
118026	2015	17	19	Mid	0	6.2	5	27	8	19	3	3	3	2	2	0	1
118026	2015	18	19	Mid	0	9.7	6	20	11	9	6	6	1	0	3	0	2
118026	2015	19	19	Mid	0	10.6	7	35	14	21	6	2	1	3	3	0	0
118026	2015	20	19	Mid	0	10.6	7	25	7	18	2	4	3	0	2	0	1
118026	2015	21	19	Mid	1	17.6	8	26	9	17	3	3	0	2	2	2	0
118026	2015	22	19	Mid	0	12.1	7	30	9	21	2	3	2	1	1	0	1
118026	2015	23	19	Mid	0	5.6	6	26	8	18	5	3	1	1	3	0	0
118026	2016	1	20	Mid	0	15.2	7	27	8	19	4	3	0	2	1	1	1
118026	2016	2	20	Mid	0	12	6	18	9	9	3	10	4	5	2	0	1
118026	2016	3	20	Mid	0	13.1	6	23	9	14	1	8	3	4	1	1	1
118026	2016	4	20	Mid	0	14.6	7	23	12	11	4	8	3	3	3	1	2
118026	2016	5	20	Mid	1	17.3	8	29	9	20	2	5	0	2	1	0	0
118026	2016	7	20	Mid	1	16	7	29	4	25	3	6	2	0	1	0	0
118026	2016	8	20	Mid	1	5.4	7	30	9	21	5	7	1	0	1	0	1
118026	2016	9	20	Mid	0	10.6	5	28	7	21	5	6	1	2	1	0	0
118026	2016	10	20	Mid	1	12.2	7	30	9	21	1	7	1	2	3	0	0
118026	2016	11	20	Mid	1	16.3	7	26	10	16	4	2	3	5	2	2	0
118026	2016	12	20	Mid	0	16	5	26	5	21	2	6	0	2	1	0	0
118026	2016	14	20	Mid	0	8.2	5	19	8	11	4	4	1	3	1	0	0
118026	2016	15	20	Mid	0	7	6	21	4	17	4	5	1	0	4	0	0
118026	2016	16	20	Mid	0	14.3	6	27	9	18	2	5	2	1	1	0	0
118026	2016	17	20	Mid	0	10.2	7	29	9	20	3	6	4	2	3	1	2
118026	2016	18	20	Mid	0	20	9	32	10	22	4	13	1	1	4	0	0
118026	2016	19	20	Mid	0	14.5	8	31	9	22	4	3	1	2	2	1	0
118026	2016	20	20	Mid	0	17	7	32	11	21	6	6	3	1	0	2	2
118026	2016	21	20	Mid	0	21.7	7	24	8	16	0	8	2	1	1	0	2
118026	2016	22	20	Mid	1	21.5	9	30	10	20	3	13	1	1	2	1	2
118026	2016	23	20	Mid	0	17.4	7	32	7	25	4	8	0	2	1	0	0
118026	2017	1	21	Mid	0	6.2	5	19	10	9	3	5	0	0	0	0	0
118026	2017	2	21	Mid	0	22.4	8	29	16	13	4	4	2	2	0	0	1
118026	2017	3	21	Mid	1	13.6	7	24	14	10	5	4	2	2	0	1	0
118026	2017	4	21	Mid	0	12.2	5	17	10	7	2	9	2	0	0	0	0
118026	2017	5	21	Mid	0	12.5	7	37	14	23	3	5	3	0	0	0	1
118026	2017	6	21	Mid	1	12	6	27	11	16	7	7	0	1	0	1	0
118026	2017	7	21	Mid	1	8.5	7	25	12	13	5	8	0	3	0	0	0
118026	2017	8	21	Mid	0	32.1	8	30	17	13	11	5	4	1	0	2	0
118026	2017	9	21	Mid	0	11.5	7	21	10	11	3	8	2	0	0	0	0
118026	2017	10	21	Mid	0	11	8	32	11	21	5	5	2	5	0	1	0
118026	2017	12	21	Mid	1	8.7	6	21	6	15	1	5	2	0	0	0	0
118026	2017	13	21	Mid	1	14.6	7	27	10	17	4	7	0	1	0	0	0
118026	2017	14	21	Mid	0	13.5	8	27	13	14	5	8	3	5	0	1	1
118026	2017	15	21	Mid	0	18.6	6	29	8	21	6	6	2	1	0	1	1
118026	2017	16	21	Mid	0	5.4	2	9	6	3	1	4	0	1	0	0	0
118580	2013	4	20	Mid	0	1.8	1	5	4	1	0	0	0	0	0	0	0
118580	2013	8	20	Mid	0	5.3	4	18	13	5	6	7	2	0	0	1	0
118580	2013	9	20	Mid	0	10.3	6	15	6	9	6	6	0	0	0	0	1
118580	2014	12	21	Mid	0	13	6	19	12	7	4	6	4	1	0	0	0
118580	2014	13	21	Mid	0	14.6	7	30	15	15	1	4	5	0	0	1	0
118580	2014	14	21	Mid	0	15.3	6	28	12	16	3	8	2	2	0	2	0
118580	2014	15	21	Mid	1	5.7	6	27	11	16	4	4	3	1	0	0	0
118580	2014	16	21	Mid	1	12.7	6	24	12	12	6	4	3	1	0	0	1
118580	2014	17	21	Mid	1	6.4	7	28	16	12	2	4	3	1	0	0	1
118580	2014	18	21	Mid	1	14	7	21	13	8	1	6	4	2	0	1	0
118580	2014	19	21	Mid	1	4.2	3	12	6	6	2	2	2	1	0	0	0
118580	2014	20	21	Mid	1	16.6	7	28	16	12	6	3	1	1	0	0	0
118580	2014	21	21	Mid	1	12.3	7	26	15	11	3	5	1	3	0	0	0
118580	2014	22	21	Mid	1	10.3	7	25	10	15	2	3	3	1	0	0	1
118580	2014	23	21	Mid	1	11.4	6	25	15	10	1	3	5	1	0	1	0
118580	2014	24	21	Mid	0	6.2	7	24	9	15	3	4	5	1	0	0	1
118580	2015	1	22	Mid	1	13.5	6	23	10	13	4	4	0	0	0	0	0
118580	2015	2	22	Mid	0	6	6	27	12	15	4	6	2	4	0	0	0
118580	2015	3	22	Mid	1	13.8	7	29	15	14	1	4	1	2	0	0	0
118580	2015	4	22	Mid	0	6.7	6	25	10	15	2	4	4	5	0	0	2
118580	2015	5	22	Mid	0	9	5	17	9	8	3	2	1	0	0	1	1
118580	2015	6	22	Mid	0	18.8	8	30	15	15	4	4	5	0	0	2	0
118580	2015	7	22	Mid	1	5.3	7	21	16	5	5	7	3	1	0	0	0
118580	2015	8	22	Mid	1	13.8	7	26	17	9	4	7	2	1	0	0	0
118580	2015	9	22	Mid	1	7.4	7	17	8	9	1	2	2	2	0	0	0
118580	2015	10	22	Mid	1	6.8	7	24	11	13	4	6	2	3	0	0	0
118580	2015	12	22	Mid	0	14.6	6	24	12	12	5	5	4	0	0	1	0
118580	2015	13	22	Mid	1	18.2	8	29	22	7	5	7	5	0	0	1	0
118580	2015	14	22	Mid	1	14	6	22	8	14	3	3	4	1	0	0	1
118580	2015	15	22	Mid	1	11.1	7	19	9	10	2	7	3	0	0	0	0
118580	2015	17	22	Mid	0	8.7	6	21	10	11	6	3	2	1	0	0	0
118580	2015	18	22	Mid	1	11.8	8	30	16	14	3	3	3	3	0	0	0
118580	2015	19	22	Mid	0	9.8	7	21	5	16	1	1	4	2	0	0	0
118580	2015	20	22	Mid	1	3.2	6	19	9	10	6	1	0	3	0	0	0
118580	2015	21	22	Mid	1	11.8	7	25	14	11	7	3	4	0	0	0	0
118580	2015	22	22	Mid	1	13.3	7	23	18	5	8	5	3	0	0	1	0
118580	2015	23	22	Mid	1	9.4	6	24	9	15	2	4	3	3	0	0	0
118580	2015	24	22	Mid	0	15.2	8	22	11	11	6	1	3	2	0	1	0
118580	2016	1	23	Mid	1	16.3	5	19	6	13	1	4	2	1	0	1	0
118580	2016	2	23	Mid	0	10.3	5	19	8	11	4	5	1	0	0	0	0
118580	2016	3	23	Mid	0	5.1	5	21	9	12	4	4	2	1	0	0	0
118580	2016	5	23	Mid	0	19.9	7	25	13	12	3	7	3	1	0	1	0
118580	2016	6	23	Mid	0	7.5	4	22	8	14	4	3	0	1	0	0	0
118580	2016	7	23	Mid	0	20.5	7	24	12	12	2	7	3	0	0	2	1
118580	2016	8	23	Mid	1	17	7	31	11	20	4	5	2	1	0	1	0
118580	2016	9	23	Mid	1	20.4	7	22	15	7	4	6	3	2	0	2	0
118580	2016	10	23	Mid	1	6.2	6	22	13	9	9	2	1	2	0	0	0
118580	2016	11	23	Mid	0	16.8	8	31	16	15	3	4	3	0	0	1	0
118580	2016	12	23	Mid	1	15.1	4	21	8	13	1	2	1	0	0	0	0
118580	2016	14	23	Mid	1	19.6	7	25	13	12	5	5	3	0	0	1	0
118580	2016	15	23	Mid	0	9.6	7	28	17	11	3	8	0	0	0	0	0
118580	2016	16	23	Mid	0	5.6	6	22	9	13	4	2	2	3	0	0	0
118580	2016	17	23	Mid	1	14.2	7	26	14	12	5	4	1	0	0	1	0
118580	2016	18	23	Mid	0	12.3	5	26	12	14	0	3	1	2	0	0	0
118580	2016	19	23	Mid	0	5.4	3	11	5	6	2	5	2	2	0	0	0
118580	2016	20	23	Mid	1	9.3	7	24	9	15	3	3	3	2	0	0	0
118580	2016	21	23	Mid	0	8.3	4	13	8	5	2	6	3	0	0	0	0
118580	2017	7	24	Mid	0	12.2	5	19	9	10	3	4	2	1	0	1	0
118580	2017	9	24	Mid	0	4.7	5	15	9	6	2	1	0	4	0	0	0
118580	2017	17	24	Mid	1	15.1	5	24	10	14	8	4	1	2	0	0	0
118580	2017	19	24	Mid	1	12.4	7	23	7	16	5	8	1	2	0	0	0
118580	2017	20	24	Mid	1	4.5	5	16	5	11	3	4	2	0	0	0	0
118769	2015	7	20	Key Fwd	1	3.5	4	7	3	4	2	1	0	1	0	0	0
118769	2015	9	20	Key Fwd	1	1.8	4	9	6	3	3	1	1	0	0	0	1
118769	2016	16	21	Key Fwd	0	0.7	3	6	3	3	2	2	1	1	1	1	1
118769	2016	17	21	Key Fwd	1	5.3	5	12	8	4	6	0	0	0	0	0	0
118769	2016	18	21	Key Fwd	0	-1.5	2	7	4	3	4	4	0	0	0	0	2
120633	2013	1	23	Mid	1	0.6	3	7	2	5	1	1	0	0	0	0	1
120633	2013	2	23	Mid	1	4.7	3	6	3	3	0	0	0	1	0	1	1
120633	2013	3	23	Mid	1	4.3	5	12	7	5	2	1	2	2	0	0	1
120633	2013	6	23	Mid	0	9.1	5	15	5	10	1	0	0	0	0	0	0
120633	2013	7	23	Mid	0	13.6	6	13	5	8	3	1	2	0	0	2	1
120633	2013	8	23	Mid	0	8.4	4	11	7	4	4	1	0	0	0	0	1
120633	2013	9	23	Mid	0	11.5	5	10	5	5	3	2	1	0	0	2	0
120633	2013	10	23	Mid	0	2	3	7	4	3	1	7	0	1	0	0	0
120633	2013	17	23	Mid	1	9.1	3	10	6	4	3	1	0	0	0	1	0
120633	2013	18	23	Mid	1	6.9	6	19	13	6	4	5	5	0	0	1	2
120633	2013	19	23	Mid	1	7.9	5	12	6	6	2	9	1	2	0	0	0
120633	2013	20	23	Mid	0	3.4	1	5	4	1	3	0	0	0	0	0	1
120633	2013	22	23	Mid	0	11.3	4	16	10	6	2	5	2	0	0	1	0
120633	2014	8	24	Mid-Fwd	1	20.1	7	20	15	5	5	8	1	1	0	2	1
120633	2014	10	24	Mid-Fwd	1	10.5	5	15	9	6	5	8	0	1	0	1	0
120633	2014	11	24	Mid-Fwd	1	14.9	6	18	10	8	3	2	1	0	0	1	0
120633	2014	12	24	Mid-Fwd	1	5.1	6	18	13	5	8	6	2	2	0	0	2
120633	2014	13	24	Mid-Fwd	0	4.5	6	19	10	9	3	8	2	1	0	0	3
120633	2014	14	24	Mid-Fwd	1	7.9	4	13	4	9	2	3	0	1	0	1	0
120633	2014	15	24	Mid-Fwd	0	6.4	3	11	6	5	3	6	0	0	0	0	0
120633	2014	16	24	Mid-Fwd	0	5.9	3	9	5	4	1	6	0	0	0	1	1
120633	2014	17	24	Mid-Fwd	0	7.2	2	8	3	5	2	1	0	0	0	0	0
120633	2014	20	24	Mid-Fwd	0	2.8	4	11	5	6	5	2	1	2	0	0	0
120633	2015	3	25	Mid	1	6.5	4	16	9	7	5	2	0	2	0	1	0
120633	2015	4	25	Mid	1	4.2	5	15	11	4	4	6	1	2	0	1	1
120633	2015	5	25	Mid	1	11.9	6	19	13	6	3	5	1	0	0	2	0
120633	2015	6	25	Mid	0	-4.1	6	21	13	8	4	6	0	0	0	0	0
120633	2015	7	25	Mid	0	6.9	5	14	6	8	1	6	0	0	0	0	1
120633	2015	12	25	Mid	0	3.1	3	21	10	11	3	2	0	0	0	0	1
120633	2015	20	25	Mid	1	1.8	5	13	8	5	2	4	0	3	0	0	0
120633	2015	21	25	Mid	1	1.7	2	2	0	2	1	1	0	1	0	0	0
120633	2016	15	26	Mid	1	14.3	7	24	17	7	4	8	0	1	0	1	1
120633	2016	16	26	Mid	0	-0.4	5	17	5	12	3	0	0	3	0	0	0
120633	2016	17	26	Mid	1	8.4	5	16	7	9	2	5	1	0	0	0	0
120633	2016	18	26	Mid	0	6.9	6	20	15	5	0	2	0	0	0	0	0
122144	2013	20	18	Gen Fwd	0	-1.7	0	1	0	1	0	0	0	1	0	0	0
122144	2013	23	18	Gen Fwd	1	4.7	5	16	7	9	4	4	1	1	0	0	0
122144	2015	15	20	Gen Fwd	1	8.5	6	12	7	5	2	0	0	0	0	2	3
122144	2015	16	20	Gen Fwd	1	2.9	4	11	5	6	2	1	0	1	0	0	0
122144	2015	17	20	Gen Fwd	1	3.2	4	8	3	5	0	8	2	0	0	0	1
122144	2015	18	20	Gen Fwd	1	2.5	2	7	1	6	2	0	0	1	0	0	0
122144	2015	19	20	Gen Fwd	1	7.3	4	10	5	5	1	4	0	1	0	0	0
122144	2015	20	20	Gen Fwd	1	6.7	3	5	4	1	0	2	0	1	0	2	0
122144	2015	22	20	Gen Fwd	0	7.5	4	13	6	7	4	8	1	2	0	0	2
122144	2015	23	20	Gen Fwd	0	5.1	5	13	5	8	3	4	0	1	0	0	0
122144	2015	24	20	Gen Fwd	1	9.3	6	10	6	4	2	2	0	0	0	1	0
122144	2015	25	20	Gen Fwd	1	0.8	5	16	6	10	6	2	1	0	1	0	1
122144	2015	26	20	Gen Fwd	0	6.1	4	7	5	2	3	2	0	0	0	1	0
122144	2016	1	21	Gen Fwd	1	13.6	5	11	5	6	5	5	0	0	0	2	0
122144	2016	2	21	Gen Fwd	1	7.7	4	13	6	7	2	3	2	1	1	0	2
122144	2016	3	21	Gen Fwd	1	-1.9	2	8	2	6	1	6	0	3	0	0	1
122144	2017	2	22	Gen Fwd	0	6.8	4	11	9	2	5	3	0	2	0	1	1
122144	2017	3	22	Gen Fwd	0	3.5	5	14	8	6	4	4	1	1	0	1	0
122144	2017	4	22	Gen Fwd	0	5.2	6	21	11	10	7	2	0	2	0	1	1
122144	2017	5	22	Gen Fwd	0	10.5	6	17	8	9	4	3	1	0	0	0	1
122144	2017	6	22	Gen Fwd	1	13.9	6	23	15	8	11	1	0	2	0	0	0
122144	2017	9	22	Gen Fwd	1	14.9	5	13	7	6	3	4	2	0	0	2	0
122144	2017	10	22	Gen Fwd	1	19.5	6	8	7	1	1	3	2	1	0	3	0
122144	2017	11	22	Gen Fwd	0	-0.1	3	14	8	6	3	2	0	1	0	0	0
122144	2017	13	22	Gen Fwd	0	0.5	3	12	5	7	2	4	1	1	0	0	0
122144	2017	14	22	Gen Fwd	0	7.2	3	8	4	4	2	2	0	0	0	1	0
122144	2017	15	22	Gen Fwd	0	0.8	6	14	9	5	8	4	0	1	0	0	3
122144	2017	16	22	Gen Fwd	0	7.3	4	15	5	10	0	2	2	4	0	0	0
122144	2017	17	22	Gen Fwd	0	6.9	6	15	6	9	2	9	2	0	0	1	0
122144	2017	18	22	Gen Fwd	0	15.9	6	25	17	8	10	7	1	1	0	1	0
122144	2017	19	22	Gen Fwd	1	4	6	17	7	10	1	3	2	2	0	0	2
122144	2017	20	22	Gen Fwd	0	12.6	4	19	7	12	5	4	0	0	0	1	0
122144	2017	21	22	Gen Fwd	0	13.7	5	16	11	5	6	3	1	1	0	2	0
122144	2017	22	22	Gen Fwd	0	15.7	5	24	9	15	6	1	0	1	0	2	0
123655	2013	22	22	Mid-Fwd	1	3.1	2	7	3	4	3	1	0	1	0	0	0
123655	2014	8	23	Gen Def	0	5.7	3	10	6	4	2	2	0	1	0	0	1
123655	2014	9	23	Gen Def	0	19.3	6	22	10	12	8	0	1	0	0	0	0
123655	2014	11	23	Gen Def	0	18.6	7	24	12	12	6	2	0	1	0	0	0
123655	2014	12	23	Gen Def	0	11	5	13	5	8	2	3	1	2	0	0	0
123655	2014	13	23	Gen Def	0	10.5	5	17	6	11	5	1	1	1	0	1	0
123655	2014	14	23	Gen Def	0	13.5	5	15	7	8	4	2	0	2	0	0	0
123655	2014	15	23	Gen Def	0	10.5	6	17	9	8	6	2	0	1	0	1	1
123655	2014	16	23	Gen Def	0	9.1	5	17	5	12	4	2	0	1	0	0	0
123655	2014	17	23	Gen Def	0	3	2	6	4	2	3	0	0	0	1	0	1
123655	2014	18	23	Gen Def	1	11.3	4	14	7	7	6	2	0	2	0	1	0
123655	2014	21	23	Gen Def	0	2.5	2	8	5	3	4	1	0	0	0	0	1
123655	2014	22	23	Gen Def	0	9.7	4	13	6	7	3	1	1	1	0	1	1
123655	2014	23	23	Gen Def	0	3.1	3	6	4	2	1	0	1	1	0	0	0
123655	2015	1	24	Gen Def	0	9.8	5	15	10	5	6	2	0	0	0	0	0
123655	2015	2	24	Gen Def	1	16.9	6	20	12	8	3	4	0	1	0	0	0
123655	2015	3	24	Gen Def	0	14.4	4	13	8	5	5	0	0	0	0	0	0
123655	2015	4	24	Gen Def	0	9.1	5	11	7	4	2	3	0	0	0	2	0
123655	2015	7	24	Gen Def	0	11.6	5	17	13	4	6	0	1	2	0	1	0
123655	2015	8	24	Gen Def	0	5.9	3	13	4	9	6	1	0	4	0	0	0
123655	2015	9	24	Gen Def	1	5.1	4	16	11	5	4	3	3	1	0	0	0
123655	2015	10	24	Gen Def	0	9.7	4	14	7	7	6	2	0	1	0	1	0
123655	2015	11	24	Gen Def	1	4.2	4	11	7	4	2	2	0	0	0	0	0
123655	2015	21	24	Gen Def	0.5	3.9	2	7	5	2	4	2	0	0	0	0	0
124641	2017	18	18	Mid	0	4.4	4	14	7	7	6	3	0	2	0	1	0
124641	2017	20	18	Mid	0	-2.9	3	12	6	6	4	1	1	0	0	0	2
124816	2013	1	30	Mid	0	20	6	26	15	11	4	2	0	0	0	0	0
124816	2013	2	30	Mid	1	8.7	6	21	15	6	4	2	1	3	0	1	0
124816	2013	3	30	Mid	1	11.2	8	23	14	9	5	7	1	0	0	3	0
124816	2013	4	30	Mid	1	23.5	8	28	16	12	6	3	1	1	0	2	1
124816	2013	5	30	Mid	1	13.3	7	20	11	9	4	8	0	2	0	1	0
124816	2013	6	30	Mid	1	11.6	5	13	6	7	2	3	0	1	0	0	0
124816	2013	7	30	Mid	1	3.7	5	15	12	3	6	1	0	1	0	1	0
124816	2013	8	30	Mid	1	15.2	7	23	13	10	6	3	1	0	1	2	1
124816	2013	9	30	Mid	1	21.4	7	22	8	14	0	3	1	0	0	3	0
124816	2013	10	30	Mid	1	19.9	6	22	11	11	3	2	0	2	0	1	0
124816	2013	12	30	Mid	1	7.7	4	13	5	8	1	2	1	0	0	0	1
124816	2013	13	30	Mid	1	14.8	6	17	9	8	2	2	1	1	0	0	0
124816	2013	14	30	Mid	1	15.6	7	13	6	7	0	2	0	0	0	0	0
124816	2013	15	30	Mid	0	7.1	3	14	11	3	3	5	1	0	0	0	0
124816	2013	16	30	Mid	1	10.1	6	18	8	10	3	5	0	0	0	0	0
124816	2013	19	30	Mid	0	12.8	6	19	14	5	4	7	2	1	0	1	1
124816	2013	20	30	Mid	1	12.1	7	28	16	12	7	3	1	2	0	0	0
124816	2013	21	30	Mid	1	12.4	5	14	8	6	1	4	1	0	0	0	0
124816	2013	22	30	Mid	1	5	5	20	12	8	6	4	1	2	0	0	1
124816	2013	23	30	Mid	1	17.6	7	27	12	15	3	5	0	1	0	0	0
124816	2013	24	30	Mid	1	12.9	6	26	12	14	3	3	2	0	0	0	0
124816	2013	26	30	Mid	1	21.7	8	24	16	8	7	6	2	0	0	3	0
124816	2013	27	30	Mid	1	4.3	6	14	7	7	1	4	0	0	0	0	1
124816	2014	1	31	Gen Def	1	23.5	6	23	10	13	5	5	0	1	0	0	0
124816	2014	2	31	Gen Def	1	16.2	7	30	21	9	7	5	1	0	0	0	0
124816	2014	3	31	Gen Def	1	17.3	6	24	11	13	4	5	1	0	0	0	0
124816	2014	4	31	Gen Def	1	14	7	25	13	12	7	2	0	0	0	0	0
124816	2014	5	31	Gen Def	0	7.5	5	16	7	9	4	6	2	1	0	0	0
124816	2014	6	31	Gen Def	1	17	7	24	13	11	4	3	0	0	0	1	0
124816	2014	7	31	Gen Def	1	28.2	8	33	24	9	5	2	0	1	0	2	0
124816	2014	8	31	Gen Def	0	11.9	7	28	13	15	1	4	0	1	0	0	1
124816	2014	10	31	Gen Def	0	20	7	24	14	10	1	5	0	0	1	2	0
124816	2014	11	31	Gen Def	1	8	3	18	11	7	4	6	1	0	0	0	0
124816	2014	12	31	Gen Def	1	9.2	5	18	7	11	4	3	0	0	2	0	1
124816	2014	13	31	Gen Def	1	14.4	6	17	8	9	3	5	0	0	1	0	0
124816	2014	14	31	Gen Def	1	6.2	6	22	12	10	5	4	0	0	0	0	0
124816	2014	15	31	Gen Def	1	21.4	6	21	10	11	2	4	0	1	0	1	1
124816	2014	16	31	Gen Def	0	14	5	22	10	12	3	3	0	1	0	1	0
124816	2014	17	31	Gen Def	1	13	6	18	10	8	4	5	0	0	0	1	0
124816	2014	18	31	Gen Def	1	12.8	6	23	11	12	4	3	0	0	0	1	0
124816	2014	19	31	Gen Def	1	12.8	7	24	11	13	3	3	0	1	0	0	1
124816	2014	20	31	Gen Def	1	12.8	6	23	6	17	4	5	0	1	0	0	0
124816	2014	21	31	Gen Def	0	14.3	7	21	12	9	4	5	1	1	0	1	1
124816	2014	22	31	Gen Def	1	10.4	6	19	10	9	2	4	3	1	0	0	0
124816	2014	23	31	Gen Def	1	10.6	7	25	13	12	4	2	0	0	0	0	0
124816	2014	24	31	Gen Def	1	18	7	16	8	8	3	3	0	1	0	0	0
124816	2014	26	31	Gen Def	1	3.7	5	12	8	4	4	2	0	2	0	0	1
124816	2014	27	31	Gen Def	1	17.4	8	24	11	13	4	1	0	0	0	2	0
124816	2015	1	32	Gen Def	1	10.3	6	18	8	10	2	6	0	0	0	0	0
124816	2015	2	32	Gen Def	0	12.4	5	23	7	16	3	4	0	2	0	0	0
124816	2015	3	32	Gen Def	1	13.7	5	17	11	6	5	4	0	0	0	0	0
124816	2015	4	32	Gen Def	0	14.6	5	17	12	5	2	7	1	0	0	0	1
124816	2015	5	32	Gen Def	1	7.6	6	15	11	4	4	1	0	0	0	0	0
124816	2015	6	32	Gen Def	0	24.1	7	31	13	18	5	2	0	1	0	1	0
124816	2015	7	32	Gen Def	1	14.1	7	23	7	16	2	8	1	0	0	0	0
124816	2015	8	32	Gen Def	0	10.6	6	15	6	9	1	5	0	2	0	0	0
124816	2015	9	32	Gen Def	1	12.7	6	23	14	9	2	1	1	0	0	1	1
124816	2015	10	32	Gen Def	1	5.8	6	14	7	7	6	2	0	0	0	0	0
124816	2015	12	32	Gen Def	1	18.3	7	23	12	11	4	5	1	1	0	1	0
124816	2015	13	32	Gen Def	1	12.1	4	13	7	6	0	2	1	0	0	0	0
124816	2015	14	32	Gen Def	1	18	6	22	11	11	6	5	0	0	0	0	0
124816	2015	15	32	Gen Def	1	7	5	13	6	7	3	6	0	0	0	0	0
124816	2015	16	32	Gen Def	1	8.2	5	12	6	6	2	6	1	1	0	0	0
124816	2015	17	32	Gen Def	1	6.5	5	17	10	7	6	3	0	1	0	0	0
124816	2015	18	32	Gen Def	0	11	7	30	13	17	4	3	0	2	0	0	0
124816	2015	19	32	Gen Def	1	18.2	6	17	14	3	1	5	1	0	0	2	0
124816	2015	20	32	Gen Def	1	12	5	21	9	12	2	5	1	0	0	0	0
124816	2015	21	32	Gen Def	0	12.3	7	17	8	9	4	7	1	2	0	1	1
124816	2015	22	32	Gen Def	1	17	7	29	8	21	4	5	1	2	0	1	0
124816	2015	23	32	Gen Def	1	4.4	3	11	2	9	1	2	1	0	0	0	1
124816	2015	24	32	Gen Def	0	9.4	3	13	7	6	2	1	0	1	0	2	0
124816	2015	25	32	Gen Def	1	16.2	7	24	10	14	5	1	0	0	0	0	1
124816	2015	26	32	Gen Def	1	3.6	5	20	12	8	8	3	2	0	0	0	1
124816	2015	27	32	Gen Def	1	9.6	7	26	13	13	8	3	0	0	0	0	1
124816	2016	1	33	Gen Def	0	16.3	6	21	13	8	5	5	2	4	0	1	1
124816	2016	2	33	Gen Def	1	6.7	7	24	16	8	5	2	0	0	0	0	0
124816	2016	3	33	Gen Def	1	19.4	7	18	11	7	5	10	1	2	0	0	0
124816	2016	4	33	Gen Def	1	8.6	6	16	5	11	3	3	0	0	0	0	0
124816	2016	5	33	Gen Def	1	17.2	5	17	7	10	1	11	1	0	0	0	1
124816	2016	6	33	Gen Def	0	15.3	4	18	9	9	2	3	0	1	0	0	0
124816	2016	7	33	Gen Def	1	11.2	7	19	10	9	2	2	1	1	0	0	0
124816	2016	8	33	Gen Def	1	-1.2	4	16	7	9	4	2	0	1	0	0	1
124816	2016	9	33	Gen Def	0	10.6	5	20	5	15	2	5	0	2	0	0	0
124816	2016	10	33	Gen Def	1	19.6	7	22	13	9	4	7	2	0	0	1	0
124816	2016	11	33	Gen Def	1	6	4	16	9	7	2	10	0	0	0	0	2
124816	2016	13	33	Gen Def	1	13	7	17	7	10	1	4	0	1	0	0	1
124816	2016	14	33	Gen Def	1	14.8	4	17	8	9	6	4	1	0	0	1	0
124816	2016	16	33	Gen Def	1	15.3	7	17	10	7	0	10	3	3	0	1	0
124816	2016	17	33	Gen Def	1	22.5	8	26	15	11	3	11	1	0	0	2	1
124816	2016	18	33	Gen Def	1	15.7	7	21	7	14	2	6	0	1	0	0	0
124816	2016	19	33	Gen Def	1	9.1	8	25	16	9	8	5	3	2	0	1	0
124816	2016	20	33	Gen Def	0	11.8	7	19	13	6	4	6	3	1	0	0	1
124816	2016	21	33	Gen Def	1	14.5	6	25	14	11	6	1	0	0	0	0	0
124816	2016	22	33	Gen Def	0	13.6	7	25	17	8	3	8	4	1	0	2	2
124816	2016	23	33	Gen Def	1	15.1	7	19	11	8	9	7	1	0	0	2	0
124816	2016	24	33	Gen Def	0	19.3	6	21	15	6	8	4	2	1	0	2	1
124816	2016	25	33	Gen Def	0	26.2	8	22	13	9	5	3	0	1	0	1	0
124816	2017	1	34	Mid	0	3.3	7	22	11	11	4	0	1	0	0	0	1
124816	2017	2	34	Mid	0	9.7	5	18	11	7	5	2	1	0	0	0	0
124816	2017	3	34	Mid	0	10.5	5	17	11	6	8	4	1	0	0	0	1
124816	2017	4	34	Mid	0	8	6	21	10	11	4	4	1	3	0	0	1
124816	2017	5	34	Mid	1	20.8	7	24	10	14	3	5	1	0	0	1	0
124816	2017	6	34	Mid	0	13.5	5	22	7	15	4	1	0	2	0	0	1
124816	2017	7	34	Mid	1	19.9	8	23	11	12	5	4	0	1	0	1	1
124816	2017	8	34	Mid	1	13	6	19	11	8	4	4	2	2	0	1	0
124816	2017	9	34	Mid	0	3.3	3	15	8	7	2	2	0	2	0	0	0
124816	2017	10	34	Mid	1	24.9	8	26	9	17	4	5	1	2	0	2	0
124816	2017	11	34	Mid	0	10.6	4	15	8	7	3	9	1	2	0	0	0
124816	2017	12	34	Mid	0	10.5	6	24	9	15	9	1	0	0	0	0	1
124816	2017	14	34	Mid	1	26.3	7	26	15	11	5	6	1	2	0	2	1
124816	2017	15	34	Mid	1	22.2	8	23	10	13	5	5	0	1	0	1	0
124816	2017	16	34	Mid	0.5	12.6	7	23	11	12	4	8	2	1	0	1	1
124816	2017	17	34	Mid	0	9.6	5	19	7	12	2	2	1	0	0	1	0
124816	2017	18	34	Mid	1	9.7	5	19	8	11	5	4	1	1	0	1	1
124816	2017	19	34	Mid	1	13.1	9	17	11	6	4	5	1	1	0	2	1
124816	2017	20	34	Mid	0	11	5	21	14	7	3	3	0	3	0	0	0
124816	2017	21	34	Mid	1	11.1	4	13	5	8	2	5	1	2	0	2	0
124816	2017	22	34	Mid	0	20.1	7	20	13	7	4	6	0	1	0	1	0
124816	2017	23	34	Mid	1	13.8	6	21	6	15	4	2	1	0	0	1	0
126163	2013	1	29	Key Def	0	7.4	2	7	2	5	1	1	0	1	0	0	0
126163	2013	2	29	Key Def	1	15	7	15	9	6	8	0	0	0	0	0	0
126163	2013	3	29	Key Def	0	6.1	7	8	5	3	5	1	0	0	0	0	0
126163	2013	4	29	Key Def	1	3.6	7	15	8	7	5	4	0	0	0	0	0
126163	2013	5	29	Key Def	0	7.6	7	16	9	7	11	1	0	2	0	0	0
126163	2013	6	29	Key Def	0	9.5	6	17	9	8	8	1	2	0	0	0	0
126163	2013	7	29	Key Def	1	5.5	5	14	5	9	5	0	0	0	0	0	0
126163	2013	8	29	Key Def	1	7	8	10	9	1	7	0	1	2	0	0	0
126163	2013	9	29	Key Def	1	7.3	6	13	3	10	4	1	0	2	0	0	0
126163	2013	10	29	Key Def	0	3.9	3	8	5	3	4	1	0	0	1	0	0
126163	2013	11	29	Key Def	0	11.9	5	19	7	12	6	1	1	0	0	0	0
126163	2013	12	29	Key Def	0	10	7	14	9	5	6	1	2	1	0	0	0
126163	2013	14	29	Key Def	1	4.7	5	16	9	7	7	2	0	0	0	0	1
126163	2013	15	29	Key Def	0	7.6	6	12	7	5	4	1	1	0	0	0	0
126163	2013	16	29	Key Def	0	11.5	5	12	10	2	4	0	2	1	0	0	0
126163	2013	17	29	Key Def	1	6.9	5	10	5	5	5	4	1	0	0	0	0
126163	2013	19	29	Key Def	0	12.3	7	19	6	13	4	1	0	1	0	0	0
126163	2013	20	29	Key Def	1	6.5	4	11	6	5	7	0	0	1	0	0	0
126163	2013	21	29	Key Def	0	6.9	4	13	7	6	3	2	2	1	0	0	0
126163	2013	22	29	Key Def	1	7.1	6	13	5	8	5	1	0	1	0	0	0
126163	2013	23	29	Key Def	1	2.5	5	10	5	5	5	1	1	2	0	0	0
126163	2014	1	30	Key Def	0	6.2	3	10	4	6	3	3	0	1	0	0	0
126163	2014	2	30	Key Def	0	5.8	5	13	5	8	4	4	1	1	0	0	0
126163	2014	3	30	Key Def	0	6.6	5	14	6	8	3	2	0	1	0	0	0
126163	2014	4	30	Key Def	1	5.1	4	14	7	7	5	4	0	0	0	0	0
126163	2014	9	30	Key Def	1	6.4	6	15	10	5	4	0	0	0	0	0	0
126163	2014	10	30	Key Def	0	7.7	3	14	3	11	5	2	0	1	0	0	0
126163	2014	11	30	Key Def	1	6.9	5	10	6	4	3	1	1	1	0	0	0
126163	2014	12	30	Key Def	0	7.7	5	9	4	5	3	0	0	1	0	0	0
126163	2014	13	30	Key Def	1	8.9	7	9	3	6	2	1	1	1	0	0	0
126163	2014	14	30	Key Def	0	10.5	6	10	5	5	3	2	0	0	0	0	0
126163	2014	16	30	Key Def	1	0.6	0	1	0	1	0	0	0	0	0	0	0
126163	2014	17	30	Key Def	0	7.7	4	11	4	7	3	1	0	0	0	0	0
126163	2014	22	30	Key Def	0	4.4	5	9	8	1	6	4	1	0	0	0	0
126163	2014	23	30	Key Def	1	5.9	5	13	7	6	8	0	0	1	0	1	0
126640	2013	4	19	Key Fwd	0	9.2	3	8	3	5	1	0	0	0	2	0	0
126640	2013	6	19	Key Fwd	0	3.4	3	11	4	7	3	2	1	0	2	0	0
126640	2014	1	20	Key Def	1	7.9	5	12	8	4	5	2	1	0	0	1	0
126640	2014	2	20	Key Def	0	9.4	5	12	9	3	4	0	0	0	0	0	0
126640	2014	3	20	Key Def	1	9.1	5	11	6	5	3	2	0	0	0	0	0
126640	2014	4	20	Key Def	0	12	4	12	6	6	4	0	2	1	0	0	0
126640	2014	5	20	Key Def	0	1.4	6	9	3	6	1	1	0	0	0	0	0
126640	2014	6	20	Key Def	0	8	4	9	3	6	2	2	1	2	0	0	0
126640	2014	7	20	Key Def	0	4.7	5	14	7	7	5	2	0	0	0	0	0
126640	2014	8	20	Key Def	0	3.4	3	13	5	8	5	4	2	1	0	0	0
126640	2014	11	20	Key Def	0	13.3	6	14	7	7	2	3	0	1	0	0	0
126640	2014	12	20	Key Def	0	6.8	4	11	8	3	7	1	0	0	0	0	1
126640	2014	13	20	Key Def	1	10.1	5	12	8	4	5	1	0	0	0	0	0
126640	2014	14	20	Key Def	1	8.6	4	13	8	5	4	2	1	1	0	0	0
126640	2014	15	20	Key Def	0	8	5	15	4	11	4	3	0	1	0	0	0
126640	2014	16	20	Key Def	0	5.9	3	9	4	5	1	3	2	1	0	0	0
126640	2014	19	20	Key Def	0	7.3	5	16	8	8	5	0	1	1	0	0	0
126640	2014	22	20	Key Def	0	6.4	5	11	5	6	2	0	0	0	1	0	0
126640	2015	1	21	Ruck	1	2.7	4	11	3	8	2	5	0	2	4	0	2
126640	2015	2	21	Ruck	0	7.4	4	10	7	3	1	1	1	0	8	0	0
126640	2015	3	21	Ruck	0	-1.5	1	4	2	2	0	0	1	0	1	0	1
126640	2016	1	22	Key Def	1	-2.5	3	7	4	3	4	0	0	2	0	0	1
126640	2016	3	22	Key Def	0	2.5	2	6	3	3	2	1	0	0	1	0	0
126640	2016	4	22	Key Def	1	12.6	4	19	8	11	5	4	1	0	0	1	2
126640	2016	5	22	Key Def	1	3.7	3	10	6	4	4	2	1	3	0	1	1
126640	2016	6	22	Key Def	0	4.6	1	5	3	2	1	2	0	3	2	2	0
126640	2016	11	22	Key Def	0	5.8	5	18	8	10	3	2	1	1	0	0	0
126640	2016	12	22	Key Def	1	18.7	4	21	11	10	7	1	1	0	0	0	0
126640	2016	13	22	Key Def	0	3.8	4	11	8	3	1	2	0	2	0	0	1
126640	2016	15	22	Key Def	0	6.9	4	10	6	4	3	1	0	1	0	0	0
126640	2016	16	22	Key Def	1	4.9	4	9	5	4	3	2	0	0	0	0	0
126640	2016	18	22	Key Def	0	11.9	5	15	9	6	3	4	2	0	0	0	0
126640	2016	19	22	Key Def	1	8.4	6	21	15	6	6	3	0	3	0	0	0
126640	2016	20	22	Key Def	1	8.8	4	16	9	7	5	4	0	3	0	0	0
126640	2016	21	22	Key Def	1	1.7	5	12	8	4	5	0	0	0	0	1	1
126640	2016	22	22	Key Def	0	5	4	14	5	9	3	3	0	2	0	0	0
126640	2016	23	22	Key Def	0	7.9	3	12	5	7	2	4	1	1	0	0	0
126640	2017	4	23	Key Def	0	11	6	16	9	7	6	1	0	0	0	0	0
126640	2017	5	23	Key Def	0	13.1	6	12	8	4	1	7	1	0	3	0	0
126640	2017	6	23	Key Def	1	7.6	6	16	12	4	6	3	3	0	0	0	0
126640	2017	7	23	Key Def	0	14.5	7	20	8	12	7	2	0	0	0	0	0
126640	2017	8	23	Key Def	1	3.5	7	18	10	8	4	5	0	3	0	0	0
126640	2017	9	23	Key Def	0	16	4	15	8	7	5	5	1	3	0	1	0
126640	2017	10	23	Key Def	1	9.2	7	11	4	7	1	4	3	2	0	0	0
126640	2017	12	23	Key Def	1	10.7	6	11	7	4	2	1	3	1	0	0	0
126640	2017	13	23	Key Def	1	5.5	7	14	11	3	6	2	1	1	0	0	0
126640	2017	14	23	Key Def	1	11.2	6	13	7	6	3	2	1	1	0	0	0
126640	2017	15	23	Key Def	0	9.8	4	12	9	3	5	0	0	0	0	0	0
126640	2017	16	23	Key Def	1	15.7	6	19	12	7	4	1	0	1	0	0	0
126640	2017	17	23	Key Def	0	2.1	2	12	5	7	3	1	0	2	0	0	0
126640	2017	18	23	Key Def	1	8.4	5	10	7	3	3	3	0	1	0	0	0
126640	2017	19	23	Key Def	0	6.7	2	9	5	4	2	2	1	2	0	0	0
126640	2017	20	23	Key Def	0	8.9	5	8	5	3	3	1	1	1	0	0	0
128187	2013	5	30	Key Def	1	17.1	5	11	7	4	3	0	1	0	0	0	0
128187	2013	6	30	Key Def	1	5.3	7	11	8	3	5	0	0	1	0	0	0
128187	2013	7	30	Key Def	1	12.6	7	18	12	6	8	1	0	0	0	0	0
128187	2013	8	30	Key Def	1	9.9	4	17	12	5	9	4	0	3	0	0	1
128187	2013	9	30	Key Def	1	12.8	5	14	9	5	7	1	0	1	0	0	0
128187	2013	10	30	Key Def	1	14.4	7	20	10	10	10	4	0	0	0	0	0
128187	2013	12	30	Key Def	1	12.1	7	19	11	8	8	1	1	0	0	0	0
128187	2013	13	30	Key Def	1	13.4	7	15	8	7	8	5	0	0	0	0	0
128187	2013	14	30	Key Def	1	10	5	14	6	8	6	0	1	1	0	0	0
128187	2013	15	30	Key Def	0	12.7	7	17	13	4	10	0	0	0	0	0	0
128187	2013	16	30	Key Def	1	8.1	6	16	9	7	8	3	0	2	0	0	0
128187	2013	17	30	Key Def	1	7.6	5	13	8	5	3	2	0	2	0	0	0
128187	2013	18	30	Key Def	1	11.6	5	17	11	6	9	3	0	0	0	0	0
128187	2013	19	30	Key Def	0	14.9	6	19	9	10	10	3	2	1	0	0	0
128187	2013	20	30	Key Def	1	7.3	6	13	8	5	9	2	0	0	0	0	0
128187	2013	21	30	Key Def	1	6.2	5	10	5	5	3	3	0	0	0	0	0
128187	2013	22	30	Key Def	1	13.7	6	18	12	6	10	1	1	0	0	0	0
128187	2013	23	30	Key Def	1	17.3	4	14	8	6	9	3	0	2	0	1	0
128187	2013	24	30	Key Def	1	9.3	5	15	10	5	7	1	0	0	0	1	0
128187	2013	26	30	Key Def	1	10.6	5	15	7	8	6	1	1	0	0	0	0
128187	2013	27	30	Key Def	1	17	8	22	16	6	10	1	0	2	0	0	0
128187	2014	6	31	Key Def	1	4.8	5	11	8	3	5	2	1	0	0	0	0
128187	2014	7	31	Key Def	1	3.2	3	11	4	7	4	1	0	1	0	0	0
128187	2014	14	31	Key Def	1	12	5	13	7	6	8	0	1	0	0	0	0
128187	2014	15	31	Key Def	1	9.9	5	17	9	8	5	1	1	2	0	0	0
128187	2014	16	31	Key Def	0	3.7	2	14	10	4	5	1	0	0	0	0	0
128187	2014	21	31	Key Def	0	7.7	4	13	8	5	6	0	0	0	0	0	0
128187	2014	22	31	Key Def	1	15.6	5	20	11	9	7	2	0	0	0	0	0
128187	2014	23	31	Key Def	1	4.5	4	12	7	5	7	2	1	0	0	0	0
128187	2014	24	31	Key Def	1	9	7	13	4	9	3	0	1	1	0	0	1
128187	2014	26	31	Key Def	1	5.4	4	9	2	7	4	0	2	1	0	0	0
128187	2014	27	31	Key Def	1	16.3	7	20	10	10	7	3	1	2	0	0	0
128187	2015	1	32	Key Def	1	9.2	5	11	5	6	7	2	0	2	1	0	0
128187	2015	2	32	Key Def	0	14.7	6	16	11	5	7	2	2	0	0	0	0
128187	2015	3	32	Key Def	1	13.9	4	15	5	10	12	1	0	0	0	0	0
128187	2015	4	32	Key Def	0	0.9	1	2	1	1	0	1	0	0	0	0	0
128187	2015	8	32	Key Def	0	1.2	5	11	8	3	4	0	1	2	0	0	0
128187	2015	9	32	Key Def	1	17.8	5	26	17	9	11	1	0	1	0	0	0
128187	2015	10	32	Key Def	1	6.2	4	12	7	5	3	2	1	0	0	0	0
128187	2015	12	32	Key Def	1	13.3	7	14	7	7	6	3	1	0	0	0	0
128187	2015	13	32	Key Def	1	10.4	5	13	7	6	6	3	0	2	0	0	0
128187	2015	14	32	Key Def	1	6.4	3	11	9	2	6	0	0	0	0	0	0
128187	2015	15	32	Key Def	1	11	8	24	19	5	13	0	3	0	0	0	0
128187	2015	16	32	Key Def	1	11.3	6	14	9	5	3	4	3	1	0	0	0
128187	2015	17	32	Key Def	1	3.8	7	17	10	7	7	0	2	1	0	0	0
128187	2015	18	32	Key Def	0	10.1	3	12	3	9	4	2	1	2	1	0	0
128187	2015	20	32	Key Def	1	6.2	6	14	10	4	9	0	0	0	0	0	0
128187	2015	21	32	Key Def	0	3	4	5	2	3	2	2	1	0	0	0	0
128187	2015	22	32	Key Def	1	9.7	7	11	9	2	6	5	3	2	0	0	0
128187	2015	23	32	Key Def	1	8.6	6	14	7	7	3	2	1	1	0	0	0
128187	2015	24	32	Key Def	0	11.1	4	13	8	5	6	2	0	0	0	0	0
128187	2015	25	32	Key Def	1	10.3	6	19	8	11	8	0	0	0	0	0	0
128187	2015	26	32	Key Def	1	4.3	7	21	16	5	13	0	0	1	0	0	0
128187	2015	27	32	Key Def	1	8	7	17	14	3	11	2	0	0	0	0	0
129443	2013	1	26	Gen Def	1	7.5	5	16	8	8	2	1	0	1	0	0	0
129443	2013	3	26	Gen Def	0	15.4	7	22	14	8	5	4	2	1	0	1	0
129443	2013	4	26	Gen Def	0	7.7	5	24	9	15	3	1	1	2	0	0	0
129443	2013	5	26	Gen Def	1	6.8	5	14	7	7	6	0	0	1	0	0	0
129443	2013	6	26	Gen Def	0	12	4	20	10	10	3	4	2	0	0	0	0
129443	2013	7	26	Gen Def	1	2.8	7	17	11	6	7	3	0	2	0	0	0
129443	2013	8	26	Gen Def	1	10.1	7	20	13	7	6	5	1	2	0	0	0
129443	2013	9	26	Gen Def	0	11.8	4	16	3	13	3	5	1	0	0	1	0
129443	2013	14	26	Gen Def	0	10.3	6	19	10	9	1	1	1	1	0	0	0
129443	2013	15	26	Gen Def	0	3.4	3	12	5	7	3	1	2	0	0	0	0
129443	2013	16	26	Gen Def	0	14	7	24	11	13	4	9	1	0	0	0	0
129443	2013	17	26	Gen Def	1	13.9	7	20	10	10	7	3	0	0	0	0	0
129443	2013	18	26	Gen Def	0	5.7	3	11	9	2	6	3	0	1	0	0	0
129443	2013	19	26	Gen Def	0	2.9	4	12	5	7	1	0	0	2	0	0	0
129443	2013	20	26	Gen Def	1	8.1	5	20	8	12	4	4	1	1	0	0	0
129443	2013	21	26	Gen Def	0	9.8	6	17	7	10	4	3	0	2	0	0	0
129443	2013	22	26	Gen Def	0	6	3	13	5	8	3	0	0	0	0	0	0
129443	2014	1	27	Gen Def	1	15.4	7	24	9	15	9	2	2	0	0	0	0
129443	2014	2	27	Gen Def	0	-2.3	3	10	8	2	2	3	3	2	0	0	0
129443	2014	3	27	Gen Def	1	7.2	5	16	8	8	3	2	1	1	0	0	0
129443	2014	4	27	Gen Def	0	4.3	3	17	6	11	2	5	2	0	0	0	1
129443	2014	5	27	Gen Def	1	10.8	7	25	10	15	9	2	1	1	0	1	0
129443	2014	6	27	Gen Def	1	9.2	6	20	8	12	4	2	0	3	0	1	0
129443	2014	7	27	Gen Def	1	5.2	5	20	8	12	3	5	2	1	0	0	0
129443	2014	9	27	Gen Def	1	8.2	5	19	10	9	3	2	1	0	0	0	0
129443	2014	10	27	Gen Def	1	12.6	6	14	3	11	1	2	1	0	0	0	0
129443	2014	11	27	Gen Def	0	13.2	5	16	9	7	6	7	0	0	0	0	0
129443	2014	12	27	Gen Def	0	12.7	5	22	7	15	3	0	1	0	0	0	0
129443	2014	13	27	Gen Def	0	8.9	5	19	6	13	2	3	2	0	0	0	0
129443	2014	14	27	Gen Def	1	12.9	7	20	12	8	5	7	5	0	0	0	1
129443	2014	15	27	Gen Def	0	-0.9	2	6	3	3	1	4	0	1	0	0	0
129443	2014	16	27	Gen Def	1	11.9	6	22	11	11	7	3	1	1	0	0	0
129443	2014	17	27	Gen Def	0	5.8	4	11	6	5	3	7	1	0	0	0	1
129443	2014	18	27	Gen Def	0	3.8	4	13	5	8	2	7	0	2	0	0	0
129443	2014	19	27	Gen Def	1	6.5	4	18	10	8	6	4	1	1	0	0	1
129443	2014	20	27	Gen Def	0	9.5	5	14	5	9	6	3	0	1	0	0	0
129443	2014	23	27	Gen Def	0	12.3	6	23	10	13	7	3	1	2	0	0	0
129443	2015	1	28	Gen Def	0	10	3	11	3	8	2	3	0	1	0	0	0
129443	2015	2	28	Gen Def	0	5	3	14	4	10	1	1	0	1	0	0	0
129443	2015	7	28	Gen Def	0	1.9	4	14	6	8	4	3	0	1	0	0	0
129443	2015	10	28	Gen Def	0	-0.4	1	6	2	4	2	3	1	0	0	0	0
129443	2015	23	28	Gen Def	0	-0.5	1	4	1	3	0	0	0	0	0	0	0
130888	2013	1	23	Mid	1	9	3	22	12	10	2	3	1	0	0	1	0
130888	2013	2	23	Mid	1	9.9	6	23	12	11	6	4	1	0	0	0	0
130888	2013	3	23	Mid	1	8.8	5	15	9	6	1	5	1	1	0	0	1
130888	2013	4	23	Mid	1	12.4	6	21	17	4	4	7	1	1	0	0	0
130888	2013	5	23	Mid	1	4.4	3	10	10	0	6	1	0	0	0	0	0
130888	2013	6	23	Mid	1	8.4	6	24	16	8	12	5	0	2	1	0	0
130888	2013	7	23	Mid	0	14.3	6	19	11	8	5	3	0	0	0	2	1
130888	2013	8	23	Mid	0	10	5	16	7	9	3	1	0	1	0	1	0
130888	2013	9	23	Mid	1	12.8	5	18	7	11	2	2	0	0	0	0	0
130888	2013	10	23	Mid	0	7	5	15	8	7	2	5	1	0	0	0	0
130888	2013	11	23	Mid	1	9.2	5	17	8	9	5	0	0	0	0	1	0
130888	2013	12	23	Mid	1	6.2	6	20	11	9	6	1	0	0	0	1	1
130888	2013	14	23	Mid	1	4.5	2	9	7	2	2	3	1	0	0	0	0
130888	2013	15	23	Mid	1	5.1	6	20	12	8	8	4	1	1	0	0	3
130888	2013	16	23	Mid	1	13.5	3	16	13	3	3	9	1	0	0	1	1
130888	2013	17	23	Mid	1	20	7	23	16	7	6	5	0	2	0	1	0
130888	2013	18	23	Mid	0	15.4	5	18	9	9	2	3	0	2	0	1	1
130888	2013	19	23	Mid	0	1.5	6	25	14	11	4	4	0	1	1	0	1
130888	2013	20	23	Mid	0	7.4	4	17	10	7	2	1	0	0	0	0	1
130888	2013	22	23	Mid	1	11	6	19	11	8	5	2	1	0	1	1	0
130888	2014	1	24	Mid	1	14.7	7	27	15	12	5	6	0	2	1	0	0
130888	2014	2	24	Mid	0	15.5	6	26	16	10	3	5	0	0	1	0	1
130888	2014	3	24	Mid	1	7.9	6	19	11	8	6	4	0	0	0	0	0
130888	2014	5	24	Mid	0	11.2	6	21	12	9	6	2	1	0	0	1	0
130888	2014	9	24	Mid	0	6.3	5	18	9	9	0	2	1	0	0	0	0
130888	2014	11	24	Mid	1	10.1	6	23	13	10	6	1	0	1	1	0	0
130888	2014	12	24	Mid	1	4.2	2	9	4	5	3	1	0	1	0	0	0
130888	2014	13	24	Mid	0	8.8	5	20	9	11	3	4	0	0	4	0	1
130888	2014	14	24	Mid	1	13.5	7	21	12	9	4	3	0	1	0	0	0
130888	2014	15	24	Mid	0	11.3	6	20	10	10	5	4	0	0	0	0	0
130888	2014	16	24	Mid	1	22	7	24	14	10	3	8	0	0	4	1	0
130888	2014	17	24	Mid	1	20.1	6	26	12	14	3	3	1	2	3	0	0
130888	2014	18	24	Mid	1	11.9	7	20	12	8	4	8	1	4	1	0	2
130888	2014	19	24	Mid	0	11.4	5	19	10	9	4	5	0	2	1	1	0
130888	2014	20	24	Mid	0	10.9	5	17	9	8	3	4	1	1	1	0	0
130888	2014	21	24	Mid	1	15.6	6	29	19	10	2	3	0	1	0	1	1
130888	2014	22	24	Mid	1	14.6	7	18	10	8	2	6	1	2	0	1	1
130888	2014	24	24	Mid	0	4.7	6	20	12	8	2	6	1	0	2	0	1
130888	2015	1	25	Mid	0	-0.4	0	1	1	0	0	0	0	0	0	0	0
130888	2015	20	25	Mid	0	6.3	6	22	14	8	5	0	0	1	0	0	0
130888	2017	7	27	Mid	0	0.7	3	13	9	4	4	0	0	2	0	0	0
130888	2017	8	27	Mid	1	6.6	4	18	9	9	5	1	2	1	0	0	0
130888	2017	9	27	Mid	1	8.1	5	20	11	9	8	2	0	0	0	0	0
130888	2017	10	27	Mid	0	5.4	4	15	7	8	1	4	0	1	0	0	0
130888	2017	11	27	Mid	0	8.4	5	17	8	9	0	1	0	0	0	1	0
130888	2017	12	27	Mid	1	5.2	3	14	4	10	1	1	0	0	0	0	0
130888	2017	16	27	Mid	1	10.3	8	31	17	14	2	4	0	0	0	0	2
130888	2017	17	27	Mid	1	14.4	6	20	8	12	3	3	0	1	0	1	1
130888	2017	18	27	Mid	1	14.6	6	21	6	15	1	2	1	1	0	0	0
130888	2017	19	27	Mid	0	12.8	5	19	7	12	0	3	0	1	0	0	0
130888	2017	20	27	Mid	1	9.4	6	22	10	12	3	6	0	1	0	0	0
130888	2017	21	27	Mid	0	4.6	5	18	8	10	1	3	1	2	0	0	1
130888	2017	22	27	Mid	1	3.1	4	17	11	6	6	5	0	0	0	0	1
130888	2017	23	27	Mid	1	7.5	4	19	8	11	4	2	0	1	0	0	1
130888	2017	24	27	Mid	0	8.8	3	12	6	6	2	2	0	1	0	1	0
131013	2014	23	21	Ruck	0	3.1	4	6	0	6	1	3	0	1	16	0	0
131013	2016	16	22	Ruck	1	7.2	1	4	1	3	0	4	0	0	25	0	0
131013	2016	17	22	Ruck	0	14.2	5	12	6	6	3	1	0	0	30	0	0
131013	2016	18	22	Ruck	1	9.4	6	12	4	8	3	7	1	3	31	0	0
131013	2016	19	22	Ruck	1	15.5	5	12	5	7	4	5	1	1	25	1	0
131013	2016	20	22	Ruck	1	12.4	6	9	6	3	2	0	1	1	27	0	0
131013	2016	21	22	Ruck	1	13.4	4	12	4	8	2	2	1	3	18	1	0
131013	2016	22	22	Ruck	1	3.2	5	5	3	2	1	3	0	3	25	0	0
131013	2016	23	22	Ruck	1	6.6	4	8	2	6	3	2	2	2	16	0	0
131013	2016	24	22	Ruck	0	7.4	4	7	2	5	0	2	0	2	19	0	0
131013	2016	25	22	Ruck	1	11.4	6	12	1	11	2	2	0	0	22	0	0
131013	2016	26	22	Ruck	1	6.8	5	4	3	1	2	9	0	2	18	1	1
131013	2016	27	22	Ruck	0	11.7	6	13	5	8	3	2	1	2	21	0	0
131013	2017	1	24	Ruck	0	10.7	4	9	5	4	3	5	1	3	34	0	1
131013	2017	2	24	Ruck	0	17	6	10	4	6	1	5	2	4	25	0	0
131013	2017	3	24	Ruck	0	11	2	10	2	8	4	2	1	0	31	0	0
131013	2017	7	24	Ruck	1	6.8	4	9	5	4	3	3	2	0	16	0	0
131013	2017	8	24	Ruck	1	11.3	4	7	2	5	0	0	0	3	23	0	0
131013	2017	12	24	Ruck	1	10.7	6	8	4	4	1	3	2	1	33	0	0
131013	2017	13	24	Ruck	1	8.4	4	8	3	5	2	1	1	0	24	0	0
131013	2017	14	24	Ruck	1	2.4	4	10	6	4	1	1	0	4	24	0	1
131013	2017	15	24	Ruck	1	10.1	7	12	5	7	4	2	0	1	27	0	1
131013	2017	16	24	Ruck	1	9.3	4	3	1	2	1	3	0	1	31	0	0
131013	2017	17	24	Ruck	1	15.4	6	9	2	7	0	2	1	2	45	0	0
131013	2017	18	24	Ruck	1	9.5	5	9	2	7	1	2	0	1	21	0	0
131013	2017	19	24	Ruck	0	6.5	5	11	4	7	1	1	2	2	21	0	0
131013	2017	24	24	Ruck	1	10.8	7	10	4	6	2	5	2	1	33	0	0
131013	2017	25	24	Ruck	0	7.8	2	8	3	5	1	5	0	0	31	0	0
131184	2016	16	19	Gen Def	0	4.3	6	18	15	3	9	4	1	0	0	0	0
131184	2016	17	19	Gen Def	1	9.6	5	12	6	6	2	2	0	0	0	1	0
131184	2016	18	19	Gen Def	0	2.9	2	12	6	6	5	1	0	0	0	0	0
131184	2016	19	19	Gen Def	0	5.6	4	9	8	1	2	3	1	1	0	0	0
131184	2016	20	19	Gen Def	1	4.8	7	26	21	5	12	0	0	3	0	0	1
131184	2016	21	19	Gen Def	0	6.6	6	17	14	3	11	2	0	0	0	0	0
131184	2016	22	19	Gen Def	0	3	5	14	10	4	6	0	1	1	0	0	0
131184	2016	23	19	Gen Def	0	6.6	4	15	11	4	3	1	1	1	0	0	0
131184	2017	5	20	Mid	1	5.3	3	8	2	6	2	1	0	2	0	0	0
131184	2017	6	20	Mid	0	12.3	5	11	7	4	1	0	1	0	0	2	0
131184	2017	7	20	Mid	0	5.8	3	10	5	5	5	1	0	1	0	0	0
131184	2017	8	20	Mid	0	2	1	6	4	2	2	2	0	0	0	0	0
131184	2017	15	20	Mid	1	2.2	4	9	4	5	0	1	0	2	0	0	1
131184	2017	22	20	Mid	1	2	5	15	11	4	8	1	0	0	0	0	0
131184	2017	23	20	Mid	1	8.6	4	13	3	10	4	1	0	0	0	0	0
131228	2017	19	19	Key Def	0	5.5	3	12	6	6	6	0	0	1	0	0	0
131228	2017	20	19	Key Def	0	6.6	5	17	8	9	6	0	1	0	0	0	0
131228	2017	21	19	Key Def	0	6.2	4	16	12	4	9	1	1	0	0	0	0
131228	2017	22	19	Key Def	0	5.5	4	11	7	4	3	1	1	1	0	0	0
131228	2017	23	19	Key Def	0	6.2	5	20	7	13	6	1	0	0	0	0	0
131697	2013	1	25	Key Fwd	1	10.1	6	12	6	6	3	4	1	2	0	2	1
131697	2013	2	25	Key Fwd	1	9.5	6	15	10	5	4	1	2	0	1	2	3
131697	2013	3	25	Key Fwd	1	12.5	7	14	10	4	5	2	1	3	0	3	1
131697	2013	4	25	Key Fwd	0	10.7	5	10	8	2	3	1	1	1	0	2	1
131697	2013	5	25	Key Fwd	0	6.8	5	10	4	6	3	2	0	4	0	2	0
131697	2013	6	25	Key Fwd	0	8.1	4	9	5	4	3	3	0	2	4	1	0
131697	2013	7	25	Key Fwd	1	2.9	5	11	8	3	8	1	0	0	0	1	1
131697	2013	8	25	Key Fwd	1	-0.1	1	2	1	1	1	1	0	1	0	0	0
131697	2013	9	25	Key Fwd	0	4.4	4	11	6	5	1	2	0	1	2	1	1
131697	2013	19	25	Key Fwd	1	8.1	4	11	7	4	3	6	2	2	4	2	0
131697	2013	20	25	Key Fwd	1	10.1	8	14	13	1	8	2	1	1	0	3	2
131697	2013	21	25	Key Fwd	0	4.2	4	9	5	4	3	0	2	2	2	1	0
131697	2014	5	26	Key Fwd	0	-2	0	4	2	2	1	0	0	3	0	0	0
131697	2014	6	26	Key Fwd	1	1.5	2	5	2	3	1	1	0	0	0	0	0
131697	2015	19	27	Key Fwd	0	10.6	6	12	8	4	5	1	1	1	3	3	3
131697	2015	20	27	Key Fwd	1	9.4	6	11	6	5	3	2	1	1	2	2	0
131697	2015	21	27	Key Fwd	0	3.2	2	8	4	4	4	1	0	0	1	0	1
131697	2015	22	27	Key Fwd	0	10	5	14	7	7	2	3	0	2	1	2	0
131892	2013	1	23	Gen Def	0	16.7	4	15	6	9	3	0	1	0	0	0	0
131892	2013	2	23	Gen Def	1	7.7	4	7	3	4	3	2	2	0	0	0	0
131892	2013	3	23	Gen Def	0	14.5	5	14	8	6	5	3	0	1	0	1	0
131892	2013	4	23	Gen Def	1	17.3	9	25	15	10	5	2	3	1	0	0	0
131892	2013	5	23	Gen Def	0	11.9	6	16	8	8	11	1	0	0	0	3	1
131892	2013	6	23	Gen Def	0	10.5	5	10	7	3	5	4	1	0	0	0	0
131892	2013	7	23	Gen Def	1	11.8	5	15	10	5	7	2	0	0	0	0	0
131892	2013	8	23	Gen Def	1	10.6	5	13	8	5	4	3	0	0	0	0	0
131892	2013	9	23	Gen Def	1	7.9	4	8	4	4	3	3	0	0	0	0	0
131892	2013	10	23	Gen Def	0	10.5	5	16	10	6	4	4	0	1	0	0	0
131892	2013	11	23	Gen Def	0	6.8	5	13	4	9	3	3	0	0	0	0	0
131892	2013	12	23	Gen Def	0	8.4	6	13	6	7	3	5	2	1	0	0	0
131892	2013	14	23	Gen Def	1	12.6	4	15	9	6	5	1	0	0	0	0	0
131892	2013	15	23	Gen Def	0	16.5	9	18	9	9	6	1	1	1	0	0	0
131892	2013	16	23	Gen Def	0	4.3	3	4	3	1	3	2	1	1	0	0	0
131892	2013	17	23	Gen Def	1	11.4	6	15	10	5	3	3	0	1	0	2	0
131892	2013	18	23	Gen Def	0	3.5	5	18	8	10	4	2	2	0	0	0	0
131892	2013	19	23	Gen Def	0	9.8	4	13	5	8	4	1	0	0	0	0	1
131892	2013	20	23	Gen Def	1	8.3	5	16	8	8	4	2	3	1	6	2	0
131892	2013	21	23	Gen Def	0	10.3	6	13	8	5	7	1	2	2	0	3	1
131892	2013	22	23	Gen Def	1	6.9	6	16	8	8	4	4	1	0	6	1	0
131892	2013	23	23	Gen Def	1	20.5	7	20	9	11	6	1	1	0	2	3	1
131892	2014	11	24	Gen Def	1	9.1	6	11	5	6	5	4	0	0	0	0	0
131892	2014	12	24	Gen Def	0	5.1	4	11	7	4	4	2	0	0	0	0	0
131892	2014	13	24	Gen Def	1	4.4	6	13	8	5	4	1	0	1	0	0	0
131892	2014	14	24	Gen Def	0	14.9	5	18	7	11	4	2	0	0	0	0	0
131892	2014	15	24	Gen Def	1	7.9	5	9	5	4	2	5	0	0	0	0	0
131892	2014	16	24	Gen Def	1	10.7	6	19	11	8	5	0	1	1	0	0	0
131892	2014	17	24	Gen Def	0	-1	3	7	3	4	0	3	0	1	0	0	0
131892	2014	18	24	Gen Def	1	8.5	6	13	8	5	4	2	1	0	0	0	0
131892	2014	19	24	Gen Def	0	7.3	5	13	6	7	3	1	0	1	0	0	0
131892	2014	20	24	Gen Def	1	2.8	3	5	3	2	2	0	0	0	0	0	0
131892	2017	1	27	Key Fwd	1	6.9	6	10	6	4	3	2	0	2	0	0	0
131892	2017	2	27	Key Fwd	1	16.5	6	17	6	11	4	5	1	0	2	1	0
131892	2017	3	27	Key Fwd	1	14	6	16	8	8	3	3	0	1	4	2	0
131892	2017	4	27	Key Fwd	1	15	5	13	6	7	1	0	1	0	6	2	1
131892	2017	5	27	Key Fwd	1	7.9	6	21	13	8	9	3	1	3	0	2	1
131892	2017	6	27	Key Fwd	1	5.3	6	14	10	4	6	3	2	0	11	1	1
131892	2017	7	27	Key Fwd	0	11.9	4	16	7	9	6	5	1	0	1	0	0
131892	2017	8	27	Key Fwd	0	5.9	5	15	6	9	3	2	0	2	0	0	2
131892	2017	9	27	Key Fwd	1	19.9	6	14	8	6	1	3	3	1	5	2	1
131892	2017	10	27	Key Fwd	1	17.1	8	17	11	6	8	4	1	1	0	4	0
131892	2017	11	27	Key Fwd	0	3.7	2	9	6	3	2	2	1	2	0	1	1
131892	2017	12	27	Key Fwd	1	5.6	3	9	7	2	4	1	0	0	0	1	1
131892	2017	14	27	Key Fwd	0	8.1	2	6	3	3	1	2	1	0	0	1	0
131892	2017	16	27	Key Fwd	1	14	7	21	12	9	10	1	0	0	0	0	0
131892	2017	17	27	Key Fwd	1	7.4	6	10	4	6	4	2	0	3	0	0	0
131892	2017	18	27	Key Fwd	1	6.1	7	11	7	4	4	0	1	1	0	0	0
131892	2017	19	27	Key Fwd	0.5	8.6	6	16	7	9	4	0	1	0	0	2	0
131892	2017	26	27	Key Fwd	1	7.7	4	13	7	6	4	4	2	2	0	1	0
131892	2017	27	27	Key Fwd	0	-1.8	1	5	4	1	4	2	0	2	0	0	0
133672	2013	4	19	Mid	0	15.2	4	14	7	7	2	1	1	0	0	1	1
133672	2013	5	19	Mid	1	5.9	3	12	4	8	2	0	0	1	0	0	0
133672	2013	17	19	Mid	0	7.5	6	21	9	12	4	1	1	0	0	0	1
133672	2013	18	19	Mid	1	16.5	6	26	9	17	4	1	2	0	0	0	0
133672	2013	19	19	Mid	1	13.3	6	24	13	11	3	2	0	1	0	2	0
133672	2013	20	19	Mid	1	19.2	8	26	11	15	4	3	1	1	0	3	0
133672	2013	21	19	Mid	1	6.8	7	30	17	13	10	4	0	2	0	0	0
133672	2013	22	19	Mid	1	20.7	8	28	13	15	3	2	0	0	0	1	1
133672	2013	23	19	Mid	0	7.9	5	17	8	9	2	4	0	1	0	0	1
133672	2013	24	19	Mid	1	10.9	7	21	10	11	3	2	1	0	0	0	0
133672	2013	26	19	Mid	1	9.6	3	11	5	6	1	0	0	0	0	1	0
133672	2013	27	19	Mid	0	9.1	2	7	5	2	2	0	1	0	0	0	0
133672	2014	1	20	Mid	1	3	2	5	2	3	1	2	0	0	0	0	0
133672	2014	3	20	Mid	0	8.1	5	19	8	11	2	2	1	0	0	0	1
133672	2014	4	20	Mid	1	18	6	19	8	11	2	3	0	1	0	2	0
133672	2014	5	20	Mid	0	8.1	6	27	14	13	6	4	1	2	0	0	1
133672	2014	6	20	Mid	0	15.1	6	21	6	15	1	3	2	0	0	1	0
133672	2014	7	20	Mid	1	15.9	9	32	11	21	4	2	3	1	1	1	0
133672	2014	8	20	Mid	0	11.8	6	28	13	15	3	3	0	3	0	0	0
133672	2014	9	20	Mid	1	7.5	5	18	7	11	4	1	0	0	0	0	0
133672	2014	11	20	Mid	1	15.6	7	26	7	19	3	3	1	0	0	0	1
133672	2014	12	20	Mid	1	0.8	5	21	12	9	4	1	0	0	0	0	0
133672	2014	13	20	Mid	1	10.1	4	16	5	11	5	2	0	1	0	0	0
133672	2014	14	20	Mid	1	8.1	7	34	9	25	6	7	1	0	0	0	0
133672	2014	15	20	Mid	1	6.9	6	20	10	10	4	5	1	1	0	1	2
133672	2014	16	20	Mid	1	15.3	7	30	18	12	3	8	1	1	0	1	0
133672	2014	17	20	Mid	1	12.6	7	24	11	13	5	3	1	0	0	1	0
133672	2014	18	20	Mid	0	6.1	4	13	7	6	2	5	0	1	0	0	0
133672	2014	19	20	Mid	1	13.4	5	16	10	6	5	5	1	0	0	1	0
133672	2014	20	20	Mid	0	10.2	5	21	7	14	3	1	1	2	0	0	0
133672	2014	21	20	Mid	1	3.4	7	27	10	17	6	4	2	2	0	0	0
133672	2014	22	20	Mid	1	8	6	26	20	6	7	3	0	0	0	0	2
133672	2014	23	20	Mid	1	16.5	8	34	14	20	7	5	0	0	0	0	1
133672	2014	24	20	Mid	0	7	7	31	15	16	5	3	2	1	0	0	1
133672	2014	25	20	Mid	0	8.8	7	32	18	14	3	1	3	0	0	0	1
133672	2015	1	21	Mid	1	15.8	6	22	5	17	2	0	1	1	0	1	0
133672	2015	2	21	Mid	1	9	7	24	10	14	4	6	1	0	0	0	0
133672	2015	3	21	Mid	1	27.5	10	42	20	22	10	3	1	1	0	3	0
133672	2015	4	21	Mid	1	5.6	3	9	5	4	0	3	1	0	0	0	0
133672	2015	5	21	Mid	1	23.2	7	25	15	10	9	5	1	0	0	2	0
133672	2015	6	21	Mid	1	9.7	8	33	23	10	7	3	3	0	0	1	0
133672	2015	7	21	Mid	1	10.6	7	29	13	16	7	4	3	3	0	0	0
133672	2015	8	21	Mid	1	11.6	8	35	24	11	7	8	4	1	0	1	0
133672	2015	9	21	Mid	1	5	7	24	15	9	3	1	0	2	0	0	0
133672	2015	10	21	Mid	0	12.4	7	28	16	12	3	3	1	1	0	0	0
133672	2015	11	21	Mid	1	16.1	8	23	17	6	2	8	3	1	0	1	2
133672	2015	13	21	Mid	1	5.6	8	34	23	11	5	1	2	0	0	1	2
133672	2015	14	21	Mid	1	17.4	8	27	14	13	6	6	1	0	0	1	0
133672	2015	15	21	Mid	0	10	5	20	7	13	3	5	0	3	0	1	1
133672	2015	16	21	Mid	1	6.6	7	31	9	22	7	4	0	1	0	0	0
133672	2015	17	21	Mid	1	3.9	4	16	6	10	2	5	0	1	0	0	0
133672	2015	18	21	Mid	1	9.5	7	38	18	20	10	5	2	0	0	0	1
133672	2015	19	21	Mid	1	14.4	7	36	16	20	6	1	1	0	0	0	1
133672	2015	20	21	Mid	0	-0.3	6	24	15	9	6	1	0	3	0	0	2
133672	2015	21	21	Mid	0	15.3	6	29	14	15	5	3	0	1	0	0	1
133672	2015	22	21	Mid	1	20.3	8	34	11	23	4	5	0	0	0	2	0
133672	2015	23	21	Mid	0	12.8	7	22	7	15	1	3	2	1	0	1	0
133672	2015	24	21	Mid	1	13.7	8	32	11	21	3	2	0	1	0	1	0
133672	2015	26	21	Mid	0	3.2	6	22	7	15	2	1	1	0	0	0	0
133672	2016	1	22	Mid	0	15.5	5	32	13	19	4	4	1	0	0	0	0
133672	2016	2	22	Mid	0	4.7	5	27	14	13	4	5	1	1	0	0	0
133672	2016	3	22	Mid	0	18.1	7	26	11	15	1	4	0	1	0	0	0
133672	2016	4	22	Mid	0	18.8	7	35	15	20	5	6	1	0	0	1	1
133672	2016	5	22	Mid	0	3.3	6	35	23	12	10	2	1	1	0	0	1
133672	2016	6	22	Mid	0	12.6	8	40	14	26	3	3	2	1	0	0	1
133672	2016	7	22	Mid	0	18.8	7	33	13	20	6	1	1	1	0	0	0
133672	2016	8	22	Mid	0	18.8	8	38	8	30	3	5	1	4	0	1	0
133672	2016	9	22	Mid	0	7.5	8	37	15	22	7	9	3	0	0	0	0
133672	2016	10	22	Mid	0	17.7	8	31	11	20	3	4	0	0	0	1	0
133672	2016	11	22	Mid	1	17.9	8	42	13	29	5	3	2	2	0	1	0
133672	2016	12	22	Mid	1	13.1	4	18	7	11	1	2	1	1	0	0	0
133672	2016	13	22	Mid	1	18.3	8	38	14	24	4	6	1	0	0	0	1
133672	2016	14	22	Mid	0	11.9	6	27	5	22	3	6	1	2	0	0	0
133672	2016	16	22	Mid	0	18	7	33	15	18	5	8	2	0	0	0	0
133672	2016	17	22	Mid	0	7	6	26	12	14	1	3	2	3	0	0	0
133672	2016	18	22	Mid	0	12.4	10	42	17	25	5	1	1	1	0	1	0
133672	2016	19	22	Mid	0	13.2	8	41	16	25	4	5	1	0	0	0	0
133672	2016	20	22	Mid	0	12.1	7	29	11	18	3	4	0	1	0	0	0
133672	2016	21	22	Mid	0	18.8	7	31	8	23	2	7	1	0	0	0	0
133672	2016	22	22	Mid	0	19.3	8	40	19	21	6	12	1	1	0	1	0
133672	2016	23	22	Mid	1	21.8	8	36	15	21	5	1	1	1	0	1	0
133672	2017	1	23	Mid	0	11.5	3	23	7	16	5	5	4	2	0	1	0
133672	2017	2	23	Mid	0	18.9	8	34	15	19	2	2	0	2	0	1	0
133672	2017	3	23	Mid	1	7.6	7	30	8	22	4	1	2	0	0	0	2
133672	2017	4	23	Mid	1	24.6	8	22	11	11	4	6	3	0	0	4	1
133672	2017	5	23	Mid	1	15.1	6	22	13	9	3	7	1	3	0	0	0
133672	2017	6	23	Mid	0	17.8	7	29	12	17	2	8	3	1	0	1	0
133672	2017	7	23	Mid	1	17.6	9	39	16	23	4	5	2	0	0	1	1
133672	2017	8	23	Mid	1	14.1	7	23	12	11	5	7	1	2	0	0	0
133672	2017	9	23	Mid	1	19	9	37	14	23	4	1	1	2	0	1	1
133672	2017	10	23	Mid	0	7.5	5	17	5	12	1	5	1	1	0	0	0
133672	2017	11	23	Mid	0	16.9	6	22	11	11	6	5	4	0	0	1	1
133672	2017	12	23	Mid	0	16.9	8	32	15	17	6	2	0	1	0	1	0
133672	2017	14	23	Mid	0	24.5	8	29	8	21	1	6	3	2	0	1	0
133672	2017	15	23	Mid	0	15.9	7	29	11	18	7	6	0	1	0	1	0
133672	2017	16	23	Mid	1	7.7	6	27	14	13	7	4	1	2	0	0	0
133672	2017	17	23	Mid	0	17.8	8	34	13	21	5	4	2	0	0	0	0
133672	2017	18	23	Mid	0	15.3	7	27	14	13	6	3	0	1	0	0	0
133672	2017	19	23	Mid	0	13.8	8	30	15	15	6	3	4	1	0	0	0
133672	2017	20	23	Mid	1	13	8	32	16	16	9	10	2	1	0	1	0
133672	2017	21	23	Mid	0	6.6	1	9	4	5	2	1	0	0	0	0	0
133672	2017	23	23	Mid	0	14.6	6	24	10	14	5	3	1	0	0	0	0
133891	2013	1	23	Mid	0	6.4	5	19	11	8	3	4	0	1	0	1	0
133891	2013	2	23	Mid	0	11.4	7	33	12	21	2	3	0	1	0	0	0
133891	2013	3	23	Mid	1	20.4	9	39	19	20	4	2	0	1	0	1	0
133891	2013	4	23	Mid	0	8.1	7	30	16	14	6	3	3	0	0	0	0
133891	2013	5	23	Mid	0	6.7	6	21	14	7	3	6	0	0	0	1	0
133891	2013	6	23	Mid	1	12.6	7	26	19	7	5	8	2	2	0	1	0
133891	2013	8	23	Mid	1	12.9	6	17	11	6	2	9	1	1	0	1	0
133891	2013	9	23	Mid	1	6.2	8	32	23	9	8	4	1	1	0	0	1
133891	2013	10	23	Mid	0	7.9	6	27	15	12	8	4	1	1	0	0	0
133891	2013	11	23	Mid	1	12.3	6	24	12	12	4	1	0	0	0	0	0
133891	2013	13	23	Mid	0	16.2	6	26	15	11	7	3	0	0	0	1	0
133891	2013	14	23	Mid	0	13.1	7	30	12	18	5	3	1	0	0	0	0
133891	2013	15	23	Mid	1	6.6	8	39	18	21	4	1	0	0	0	0	0
133891	2013	16	23	Mid	0	15.5	6	26	16	10	3	4	1	1	0	0	0
133891	2013	17	23	Mid	0	18.8	8	31	21	10	5	7	1	0	1	1	0
133891	2013	18	23	Mid	0	3.7	1	5	3	2	0	2	0	0	0	0	1
133891	2013	20	23	Mid	1	11.9	7	26	20	6	6	7	1	1	0	0	0
133891	2013	22	23	Mid	0	16.8	6	31	15	16	7	1	0	1	0	2	0
133891	2013	23	23	Mid	0	8.3	4	18	10	8	2	2	3	0	0	0	1
133891	2014	1	24	Mid	1	8.3	6	20	9	11	1	3	0	1	0	1	0
133891	2014	2	24	Mid	1	17.5	8	25	13	12	5	5	1	0	0	2	0
133891	2014	3	24	Mid	1	6.9	4	14	9	5	6	5	0	1	0	0	0
133891	2014	5	24	Mid	0	16.2	7	30	14	16	6	8	1	1	0	1	0
133891	2014	6	24	Mid	0	7.7	6	27	13	14	7	4	0	2	0	0	0
133891	2014	7	24	Mid	0	5.9	6	12	5	7	2	6	0	0	0	0	0
133891	2014	8	24	Mid	1	10.2	7	26	18	8	6	1	0	0	0	0	1
133891	2014	10	24	Mid	0	12.2	7	25	13	12	6	4	0	1	0	0	0
133891	2014	11	24	Mid	0	11	5	23	15	8	7	1	0	0	0	0	0
133891	2014	12	24	Mid	0	10.1	4	19	10	9	2	1	0	0	0	1	0
133891	2014	13	24	Mid	1	7.7	5	15	13	2	7	5	0	0	0	0	0
133891	2014	14	24	Mid	1	7.6	5	20	12	8	3	2	1	1	0	0	0
133891	2014	15	24	Mid	0	7.7	4	20	11	9	5	3	0	0	0	0	0
133891	2014	16	24	Mid	0	9.3	5	20	12	8	1	3	0	1	0	0	0
133891	2014	17	24	Mid	1	7.1	7	21	15	6	4	6	0	1	0	0	0
133891	2014	18	24	Mid	0	9.5	5	23	9	14	1	6	2	1	0	0	0
133891	2014	19	24	Mid	1	14	7	23	9	14	2	5	1	2	0	0	1
133891	2014	20	24	Mid	1	5.3	6	32	18	14	6	1	0	0	0	0	0
133891	2014	21	24	Mid	0	9.4	6	24	17	7	8	4	0	0	0	0	0
133891	2014	22	24	Mid	1	11.2	7	32	19	13	9	2	0	0	0	0	0
133891	2014	23	24	Mid	1	10.2	6	28	18	10	7	1	0	0	0	0	0
133891	2015	1	25	Mid	0	8.2	6	29	12	17	7	2	0	1	0	0	0
133891	2015	2	25	Mid	1	10.2	6	25	11	14	6	4	1	1	0	0	1
133891	2015	3	25	Mid	0	11.2	6	27	13	14	3	1	0	1	0	0	0
133891	2015	4	25	Mid	1	10.3	7	17	4	13	0	3	1	0	0	0	0
133891	2015	5	25	Mid	1	13.7	6	33	22	11	11	2	0	1	0	0	1
133891	2015	6	25	Mid	1	7.2	7	30	14	16	5	3	1	2	0	0	1
133891	2015	7	25	Mid	1	16.1	7	43	24	19	8	2	1	0	0	0	1
133891	2015	8	25	Mid	1	6.5	5	18	8	10	2	3	1	0	0	0	1
133891	2015	9	25	Mid	1	16.9	8	31	14	17	5	1	0	0	0	0	1
133891	2015	10	25	Mid	0	5.4	6	24	9	15	1	3	1	0	0	0	0
133891	2015	11	25	Mid	1	5.8	5	24	12	12	4	3	0	1	0	0	0
133891	2015	12	25	Mid	1	6.6	7	25	14	11	6	1	0	2	0	0	0
133891	2015	14	25	Mid	1	13.4	7	27	14	13	5	3	0	0	0	0	1
133891	2015	15	25	Mid	1	10.7	7	33	14	19	7	0	1	0	0	1	0
133891	2015	16	25	Mid	1	17.1	6	29	15	14	5	2	1	1	0	1	1
133891	2015	17	25	Mid	1	7.4	7	28	12	16	3	2	1	0	0	0	0
133891	2015	18	25	Mid	0.5	15.3	5	30	7	23	2	2	0	0	0	0	0
133891	2015	19	25	Mid	0	3.6	5	19	9	10	0	5	1	0	0	0	0
133891	2015	20	25	Mid	1	2.7	5	16	8	8	4	1	1	0	0	0	1
133891	2015	23	25	Mid	1	0.5	3	10	3	7	1	0	0	1	0	0	2
133891	2015	26	25	Mid	1	6	4	10	5	5	0	4	0	1	0	0	0
133891	2015	27	25	Mid	0	6.8	3	20	8	12	1	1	2	0	0	0	0
133891	2016	3	26	Mid	1	4	6	18	7	11	2	2	1	1	0	0	1
133891	2016	4	26	Mid	1	3.8	4	15	7	8	3	1	0	0	0	0	0
133891	2016	5	26	Mid	0	14.2	7	28	14	14	4	4	1	1	0	0	0
133891	2016	6	26	Mid	1	5.7	3	14	5	9	1	0	0	2	0	0	0
133891	2016	7	26	Mid	0	10.4	5	22	13	9	5	1	0	1	0	0	0
133891	2016	8	26	Mid	1	7.5	7	30	17	13	5	3	0	2	0	0	2
133891	2016	9	26	Mid	1	8.2	6	19	11	8	3	0	0	1	0	0	0
133891	2016	10	26	Mid	1	6.6	6	21	8	13	3	3	1	0	0	0	0
133891	2016	11	26	Mid	0	7.5	5	21	15	6	6	3	0	0	0	1	0
133891	2016	12	26	Mid	0	11.9	5	21	9	12	1	3	0	0	0	0	0
133891	2016	13	26	Mid	1	10.7	6	21	10	11	5	2	0	1	0	1	0
133891	2016	15	26	Mid	1	9.7	7	33	13	20	8	2	0	0	0	0	0
133891	2016	16	26	Mid	1	7.5	7	23	13	10	9	1	1	1	0	1	0
133891	2016	17	26	Mid	1	6.8	6	18	12	6	4	0	0	2	0	0	0
133891	2016	18	26	Mid	1	11.3	4	12	7	5	1	3	1	1	0	0	0
133891	2016	19	26	Mid	0	5.8	4	15	4	11	2	2	1	1	0	1	0
133891	2016	20	26	Mid	1	8.3	7	33	20	13	8	2	1	1	0	0	0
133891	2016	21	26	Mid	1	3.9	5	20	8	12	3	1	0	0	0	0	1
133891	2016	22	26	Mid	1	10.8	7	30	16	14	6	2	1	2	0	0	0
133891	2016	23	26	Mid	1	12.9	7	27	11	16	2	1	1	2	0	0	0
133891	2016	24	26	Mid	0	10.6	7	27	11	16	2	2	0	0	0	0	0
133891	2017	1	27	Mid	1	5.8	6	23	12	11	7	5	2	0	0	0	0
133891	2017	2	27	Mid	1	15.3	6	27	11	16	3	1	0	1	0	2	0
133891	2017	3	27	Mid	0	0.4	6	26	11	15	5	5	0	0	0	0	1
133891	2017	4	27	Mid	1	10.2	5	20	11	9	5	3	2	0	0	0	0
133891	2017	5	27	Mid	0	11.4	5	26	9	17	3	6	0	1	0	0	0
133891	2017	6	27	Mid	1	10.8	6	32	15	17	6	2	0	1	0	0	0
133891	2017	7	27	Mid	1	10.2	5	18	7	11	3	1	0	0	0	1	0
133891	2017	8	27	Mid	1	14.3	7	27	8	19	3	2	0	0	0	0	0
133891	2017	9	27	Mid	0	5.2	4	24	7	17	6	5	0	1	0	0	1
133891	2017	10	27	Mid	0	4	5	21	6	15	2	3	0	0	0	0	0
133891	2017	15	27	Mid	1	2.1	4	16	9	7	2	0	0	1	0	0	0
133891	2017	17	27	Mid	1	1.2	3	19	13	6	8	1	0	1	0	0	0
133891	2017	20	27	Mid	0	7.7	4	14	7	7	2	1	0	2	0	0	0
134741	2013	1	27	Key Def	0	10.8	7	13	9	4	2	0	0	1	0	0	0
134741	2013	2	27	Key Def	0	12.3	8	16	15	1	7	5	1	1	0	0	0
134741	2013	3	27	Key Def	0	9.3	5	15	8	7	6	2	0	0	0	0	0
134741	2013	4	27	Key Def	1	17.5	6	16	11	5	6	2	0	0	0	0	0
134741	2013	5	27	Key Def	0	6.1	5	13	10	3	5	2	0	1	0	0	0
134741	2013	6	27	Key Def	1	8.6	7	10	6	4	3	1	0	0	0	0	0
134741	2013	8	27	Key Def	0	7.1	5	10	8	2	2	1	0	0	0	0	0
134741	2013	9	27	Key Def	0	8.1	4	10	3	7	4	0	0	1	0	0	0
134741	2013	10	27	Key Def	1	9.2	7	20	14	6	10	2	1	0	0	0	0
134741	2013	11	27	Key Def	0	19.5	6	21	14	7	2	4	0	1	0	0	0
134741	2013	13	27	Key Def	0	16.1	5	19	11	8	5	5	0	1	0	0	0
134741	2013	14	27	Key Def	1	6.7	6	20	14	6	8	3	0	0	0	0	0
134741	2013	15	27	Key Def	1	11.7	6	20	16	4	9	1	0	0	0	0	0
134741	2013	16	27	Key Def	0	3.6	6	17	14	3	4	0	1	2	0	0	0
134741	2013	17	27	Key Def	0	17.4	5	16	12	4	7	3	0	2	0	0	0
134741	2013	18	27	Key Def	1	9	6	18	10	8	6	4	0	1	0	0	0
134741	2013	21	27	Key Def	1	11.2	6	16	11	5	5	0	0	0	0	1	0
134741	2014	1	28	Key Def	0	7.7	4	10	6	4	2	3	0	0	0	0	0
134741	2014	2	28	Key Def	1	3	5	10	9	1	2	2	1	1	0	0	0
134741	2014	3	28	Key Def	1	13.8	7	21	13	8	6	0	1	0	0	0	0
134741	2014	4	28	Key Def	1	14.5	6	20	18	2	4	2	1	0	0	0	0
134741	2014	5	28	Key Def	0	4.5	7	23	14	9	4	0	0	1	0	0	0
134741	2014	6	28	Key Def	1	18.8	8	21	16	5	4	2	1	1	0	0	0
134741	2014	7	28	Key Def	0	12.2	5	20	17	3	6	3	1	0	0	0	0
134741	2014	20	28	Key Def	1	6.7	7	17	11	6	9	1	0	0	0	0	0
134741	2014	21	28	Key Def	1	7.4	5	19	9	10	7	0	0	1	0	0	0
134741	2014	22	28	Key Def	1	11.2	6	15	9	6	4	2	0	2	0	0	0
134741	2014	23	28	Key Def	1	8.7	4	11	7	4	3	2	1	2	0	0	0
134741	2014	24	28	Key Def	1	13.9	6	19	12	7	10	2	0	0	0	0	0
134741	2014	25	28	Key Def	1	9.8	4	13	10	3	3	1	0	0	0	0	0
134741	2014	26	28	Key Def	0	8.3	3	11	8	3	5	3	0	0	0	0	0
134741	2016	7	29	Key Def	0	7.2	3	13	9	4	5	1	0	1	0	0	0
134741	2016	8	29	Key Def	0	1.6	5	14	7	7	5	1	0	0	0	0	0
135019	2013	1	22	Mid	0	9.7	4	8	5	3	1	3	3	0	0	1	1
135019	2013	2	22	Mid	0	11	5	16	9	7	1	2	1	2	0	0	0
135019	2013	3	22	Mid	1	20.2	8	27	17	10	1	3	0	0	0	0	1
135019	2013	4	22	Mid	0	12.9	4	15	12	3	1	1	4	0	0	0	1
135019	2013	12	22	Mid	0	4.9	5	19	11	8	2	2	1	1	0	0	1
135019	2013	13	22	Mid	1	20.2	7	25	12	13	3	2	0	2	0	2	1
135019	2013	14	22	Mid	0	22.6	5	26	16	10	1	1	0	1	0	1	0
135019	2013	15	22	Mid	1	12.7	6	13	8	5	2	4	2	1	0	1	1
135019	2013	16	22	Mid	1	12.4	8	22	15	7	4	5	2	2	0	0	1
135019	2013	17	22	Mid	1	11.5	6	18	10	8	1	5	0	0	0	0	0
135019	2013	18	22	Mid	0	8	6	14	5	9	1	4	0	0	0	0	0
135019	2013	19	22	Mid	1	30	6	19	10	9	2	3	0	1	0	3	0
135019	2013	20	22	Mid	0	18.9	6	20	7	13	0	5	0	0	0	1	1
135019	2013	21	22	Mid	1	23.8	7	20	12	8	1	1	5	1	0	2	1
135019	2013	22	22	Mid	1	10.8	5	11	5	6	3	2	0	4	0	2	0
135019	2013	23	22	Mid	0	16.4	7	23	12	11	3	2	0	0	0	0	0
135019	2014	1	23	Mid	0	14	5	19	10	9	7	0	0	2	0	0	0
135019	2014	2	23	Mid	0	18.8	6	20	8	12	0	5	2	0	0	0	1
135019	2014	3	23	Mid	0	6.2	3	8	6	2	4	3	0	0	0	0	0
135019	2015	1	24	Gen Def	0	15.9	7	29	18	11	3	4	1	1	0	2	0
135019	2015	2	24	Gen Def	0	11.6	5	16	10	6	3	7	2	2	0	0	0
135019	2015	3	24	Gen Def	0	15.8	7	23	11	12	4	3	2	1	0	0	0
135019	2015	4	24	Gen Def	0	20.2	6	20	9	11	2	3	0	2	0	2	0
135019	2015	5	24	Gen Def	0	21.2	4	22	11	11	0	4	3	1	0	1	0
135019	2015	6	24	Gen Def	1	4.6	4	8	6	2	2	4	0	0	0	0	0
135019	2015	7	24	Gen Def	1	19.7	8	23	16	7	2	3	3	0	0	1	2
135019	2015	8	24	Gen Def	0	13.5	4	16	7	9	2	5	1	0	0	1	0
135019	2015	9	24	Gen Def	0	14	6	18	12	6	4	2	1	2	0	2	1
135019	2015	10	24	Gen Def	0	5.3	4	15	9	6	4	5	1	0	0	0	0
135019	2015	12	24	Gen Def	0	1.2	3	12	6	6	1	6	2	0	0	0	0
135019	2015	13	24	Gen Def	0	18.3	7	23	15	8	3	0	1	0	0	0	1
135019	2015	14	24	Gen Def	0	3.8	6	20	16	4	2	3	0	2	0	0	0
135019	2015	15	24	Gen Def	0	8.1	5	18	11	7	3	1	2	0	0	0	0
135019	2015	16	24	Gen Def	0	3.5	4	16	9	7	4	3	0	2	0	0	1
135019	2015	17	24	Gen Def	0	3.2	6	15	10	5	3	2	0	1	0	0	0
135019	2015	18	24	Gen Def	0	12.3	5	19	11	8	3	1	0	0	0	0	0
135019	2015	19	24	Gen Def	0	12.6	6	26	16	10	6	1	1	1	0	0	1
135019	2015	20	24	Gen Def	1	15.4	7	26	13	13	3	0	0	1	0	0	1
135019	2015	22	24	Gen Def	0	13	4	16	8	8	1	5	0	0	0	0	0
135019	2015	23	24	Gen Def	1	13.6	7	27	16	11	2	5	1	1	0	0	1
135019	2016	1	25	Gen Def	0	23.7	7	23	14	9	2	11	3	1	0	2	1
135019	2016	2	25	Gen Def	0	3.8	1	7	5	2	0	5	0	1	0	0	0
135019	2016	4	25	Gen Def	1	11.8	7	21	10	11	2	7	1	0	0	0	2
135019	2016	5	25	Gen Def	0	15.5	3	17	10	7	3	7	1	0	0	1	0
135019	2016	6	25	Gen Def	0	15.6	7	23	17	6	3	5	0	0	0	2	1
135019	2016	7	25	Gen Def	0	11.9	6	19	10	9	1	7	1	4	0	0	0
135019	2016	8	25	Gen Def	0	20	5	18	10	8	0	3	0	2	0	1	0
135019	2016	9	25	Gen Def	0	18.9	8	26	15	11	6	6	0	1	0	0	1
135019	2016	10	25	Gen Def	0	9.7	5	19	12	7	3	6	1	0	0	0	1
135019	2016	11	25	Gen Def	0	16.1	6	16	11	5	3	4	2	2	0	2	0
135019	2016	12	25	Gen Def	0	18.9	4	18	12	6	2	4	1	1	0	1	0
135019	2016	13	25	Gen Def	0	4.7	5	20	16	4	9	3	2	3	0	0	0
135019	2016	14	25	Gen Def	0	4.6	5	25	13	12	6	4	1	1	0	0	1
135019	2016	16	25	Gen Def	0	16.8	5	12	7	5	3	2	1	0	0	2	0
135019	2016	17	25	Gen Def	0	12.5	5	19	10	9	5	3	0	0	0	0	0
135019	2016	18	25	Gen Def	1	19.6	8	27	22	5	5	2	1	0	0	1	0
135019	2016	19	25	Gen Def	0	10.8	7	24	17	7	2	2	0	1	0	0	0
135019	2016	20	25	Gen Def	0	7.7	6	19	12	7	1	3	1	1	0	1	0
135019	2016	21	25	Gen Def	1	4.8	5	13	9	4	3	1	0	0	0	1	1
135019	2016	22	25	Gen Def	0	14.4	7	24	13	11	3	7	3	2	0	2	0
135019	2016	23	25	Mid	0	18.1	6	22	11	11	5	1	0	1	0	1	0
135019	2017	1	26	Gen Def	1	10.9	5	12	8	4	2	3	0	3	0	1	1
135019	2017	2	26	Gen Def	0	9.4	6	14	6	8	1	1	1	0	0	1	0
135019	2017	3	26	Gen Def	0	15	8	32	21	11	4	1	4	2	0	1	2
135019	2017	4	26	Gen Def	0	18.2	6	21	15	6	7	3	1	1	0	0	0
135019	2017	5	26	Gen Def	0	3.9	6	20	19	1	4	0	1	0	0	0	0
135019	2017	6	26	Gen Def	0	13.3	5	25	11	14	1	1	1	1	0	0	0
135019	2017	7	26	Gen Def	0	5.4	5	15	10	5	4	2	0	1	0	0	0
135019	2017	8	26	Gen Def	0	12.4	6	22	17	5	3	3	1	2	0	0	0
135019	2017	9	26	Gen Def	0	15.9	6	29	21	8	2	1	2	2	0	0	0
135019	2017	10	26	Gen Def	0	9.8	4	14	9	5	2	1	1	3	0	1	0
135019	2017	12	26	Gen Def	1	15.1	7	25	17	8	4	2	1	0	0	0	0
135019	2017	13	26	Gen Def	0	11.3	7	23	13	10	5	1	0	0	0	0	0
135019	2017	14	26	Gen Def	0	4.9	4	10	6	4	0	0	0	0	0	0	0
135019	2017	15	26	Gen Def	1	7.2	6	23	17	6	4	3	0	0	0	0	1
135019	2017	16	26	Gen Def	0	7	5	21	19	2	5	1	0	0	0	0	1
135019	2017	17	26	Gen Def	0	13.7	4	19	12	7	5	2	2	0	0	0	0
135019	2017	18	26	Gen Def	1	10.8	6	17	14	3	7	3	0	1	0	1	1
135019	2017	19	26	Gen Def	0	20.4	8	32	20	12	4	2	2	1	0	0	0
135019	2017	20	26	Gen Def	0	31.5	7	24	19	5	7	0	0	0	0	2	1
135019	2017	21	26	Gen Def	1	10.1	7	22	15	7	3	1	1	2	0	0	0
135019	2017	22	26	Gen Def	0	20.4	6	25	16	9	2	0	0	0	0	0	1
135019	2017	23	26	Gen Def	0	27.7	7	24	17	7	5	4	4	1	0	1	3
135966	2013	20	19	Ruck	0	-2.4	1	4	3	1	1	5	0	2	2	0	0
135966	2015	14	21	Ruck	0	6.5	4	7	3	4	3	2	0	1	21	0	0
135966	2015	15	21	Ruck	1	7.4	3	4	2	2	1	6	0	3	24	0	0
135966	2015	16	21	Ruck	1	8.4	4	5	3	2	4	6	0	6	21	1	0
135966	2015	17	21	Ruck	0	8	4	8	2	6	0	3	1	2	26	1	0
135966	2015	18	21	Ruck	0	2.9	3	5	2	3	2	1	0	0	4	0	0
135966	2015	22	21	Ruck	1	14.2	7	11	3	8	6	4	0	1	37	0	0
135966	2015	23	21	Ruck	0	11.5	4	5	0	5	2	4	0	0	21	0	0
135966	2016	13	22	Ruck	1	1.9	2	5	2	3	2	2	0	1	20	0	0
138391	2013	9	26	Key Fwd	1	2	4	10	4	6	3	1	1	0	1	0	2
138391	2013	10	26	Key Fwd	1	6.1	2	6	4	2	2	1	0	1	2	1	0
138391	2014	3	27	Key Fwd	1	4.7	4	13	8	5	4	3	0	1	0	0	0
138391	2014	4	27	Key Fwd	1	8.6	4	19	11	8	8	0	0	1	0	0	0
138391	2014	5	27	Key Fwd	0	5.7	2	6	3	3	2	0	1	0	0	0	0
138391	2014	7	27	Key Fwd	0	0.5	2	9	7	2	5	1	1	1	0	0	0
138391	2014	8	27	Key Fwd	1	12.8	6	6	4	2	1	1	1	1	0	3	0
138391	2014	11	27	Key Fwd	0	5	4	9	7	2	3	1	2	0	2	1	1
138391	2014	12	27	Key Fwd	0	11.7	5	12	8	4	5	1	0	2	2	2	0
138808	2017	12	18	Mid-Fwd	0	8.9	4	16	3	13	1	2	1	0	0	0	0
138808	2017	14	18	Mid-Fwd	0	6.9	2	9	1	8	1	0	1	0	0	1	0
138808	2017	21	18	Mid-Fwd	0	3.6	4	11	5	6	5	2	0	0	0	0	0
138808	2017	22	18	Mid-Fwd	0	9.1	4	13	4	9	3	6	1	1	0	0	0
138808	2017	23	18	Mid-Fwd	1	6.2	5	19	5	14	1	1	0	0	0	0	1
139117	2015	18	19	Gen Def	0	5.5	7	16	6	10	1	0	1	1	0	0	0
139117	2015	19	19	Gen Def	1	-0.3	3	9	4	5	0	3	1	1	0	0	0
139117	2015	22	19	Gen Def	1	4.2	4	17	12	5	9	0	0	0	0	0	0
139117	2015	23	19	Gen Def	0	1.4	5	18	11	7	8	2	1	1	0	0	1
139117	2017	10	21	Gen Def	1	10.2	4	16	10	6	7	1	0	0	0	0	0
139117	2017	11	21	Gen Def	1	4	5	12	8	4	5	1	2	0	0	0	0
139117	2017	12	21	Gen Def	0	6.4	4	19	13	6	6	0	2	1	0	0	0
139117	2017	16	21	Gen Def	0	3.7	5	20	12	8	7	0	1	1	0	0	0
139117	2017	17	21	Gen Def	1	3.7	6	21	12	9	9	1	0	1	0	0	0
139117	2017	19	21	Gen Def	0.5	5.3	6	24	12	12	11	1	1	0	0	0	0
139117	2017	20	21	Gen Def	1	8.9	7	27	17	10	8	1	0	1	0	0	0
139117	2017	21	21	Gen Def	0	6.5	7	24	16	8	11	1	0	2	0	0	0
139117	2017	22	21	Gen Def	0	10.4	7	23	15	8	8	2	4	0	0	0	0
139117	2017	23	21	Gen Def	1	6.5	5	16	10	6	3	1	2	2	0	0	0
140006	2013	3	18	Mid-Fwd	1	9.2	7	21	15	6	10	2	0	0	0	0	0
140006	2013	4	18	Mid-Fwd	0	12.1	5	18	12	6	5	3	0	0	0	0	0
140006	2013	5	18	Mid-Fwd	1	7.7	7	28	19	9	9	2	1	0	0	0	0
140006	2013	6	18	Mid-Fwd	0	9.5	5	18	12	6	5	0	2	0	0	0	0
140006	2013	7	18	Mid-Fwd	0	7.7	6	15	6	9	2	3	0	0	0	0	0
140006	2013	8	18	Mid-Fwd	1	1.8	1	6	6	0	3	1	0	0	0	0	0
140006	2013	9	18	Mid-Fwd	0	6.3	5	10	8	2	3	2	0	0	0	0	0
140006	2013	12	18	Mid-Fwd	0	11.7	6	25	15	10	7	3	1	0	0	0	0
140006	2013	13	18	Mid-Fwd	1	3.1	1	5	4	1	1	0	0	0	0	0	0
140006	2013	15	18	Mid-Fwd	1	12.8	7	25	16	9	4	1	0	0	0	1	0
140006	2013	16	18	Mid-Fwd	1	19	7	21	15	6	7	1	0	1	2	3	0
140006	2013	17	18	Mid-Fwd	1	8.6	6	18	13	5	6	1	1	0	0	1	0
140006	2013	18	18	Mid-Fwd	0	-2.7	6	17	11	6	6	1	0	1	0	0	2
140006	2013	19	18	Mid-Fwd	1	0.2	5	15	8	7	6	5	0	1	0	0	0
140006	2013	20	18	Mid-Fwd	0	8.9	6	12	9	3	2	4	0	0	0	3	0
140006	2013	21	18	Mid-Fwd	1	24.1	7	21	15	6	4	5	1	1	0	4	3
140006	2013	22	18	Mid-Fwd	1	8.1	4	13	5	8	4	6	1	0	0	0	0
140006	2013	23	18	Mid-Fwd	0	7.2	4	13	9	4	3	5	0	1	0	0	0
140006	2014	1	19	Mid	0	14.1	6	19	13	6	4	2	1	1	0	2	2
140006	2014	2	19	Mid	0	14.7	8	14	10	4	4	2	0	1	0	4	0
140006	2014	3	19	Mid	0	6.9	3	9	7	2	3	2	0	2	0	1	0
140006	2014	4	19	Mid	0	13.7	6	21	8	13	1	3	1	1	0	1	0
140006	2014	5	19	Mid	0	8.5	6	20	9	11	2	3	0	1	0	0	2
140006	2014	6	19	Mid	1	11	5	18	12	6	1	3	1	1	0	0	1
140006	2014	7	19	Mid	0	10.5	5	20	11	9	8	2	2	0	0	0	0
140006	2014	8	19	Mid	0	8.3	6	21	13	8	6	2	1	0	0	0	0
140006	2014	11	19	Mid	1	10.9	6	18	12	6	4	0	0	0	0	0	2
140006	2014	12	19	Mid	1	3.4	5	14	5	9	4	3	0	0	0	0	0
140006	2014	13	19	Mid	0	2.1	3	14	4	10	3	1	0	0	0	0	0
140006	2014	14	19	Mid	0	12.2	5	21	10	11	3	5	0	0	0	0	0
140006	2014	15	19	Mid	1	-0.3	4	10	7	3	4	1	0	2	0	0	1
140006	2014	16	19	Mid	0	8.8	3	10	4	6	2	4	1	1	0	1	0
140006	2014	17	19	Mid	0	13.8	6	20	12	8	7	6	1	0	0	1	1
140006	2014	18	19	Mid	1	5.7	5	17	8	9	3	3	2	0	0	0	1
140006	2014	19	19	Mid	1	9.6	3	19	8	11	8	0	1	0	0	0	0
140006	2014	20	19	Mid	0	8.9	6	21	11	10	7	1	1	1	0	1	0
140006	2014	21	19	Mid	1	4.9	6	18	14	4	6	1	0	0	0	0	0
140006	2014	22	19	Mid	0	2.7	5	14	7	7	5	2	0	0	0	0	0
140006	2014	23	19	Mid	0	-0.7	3	12	6	6	7	1	0	0	0	0	1
140006	2015	1	20	Gen Def	0	3.1	3	4	4	0	3	3	0	0	0	0	0
140006	2015	2	20	Gen Def	0	-0.6	3	8	7	1	6	0	0	0	0	0	1
140006	2015	3	20	Gen Def	0	8.3	3	11	7	4	3	3	2	0	0	0	1
140006	2015	10	20	Gen Def	0	7	4	13	5	8	5	4	0	0	0	0	0
140006	2015	14	20	Gen Def	0	1	1	4	1	3	2	2	0	0	0	0	0
140006	2015	15	20	Gen Def	0	3.3	5	17	13	4	9	1	1	0	0	0	1
140006	2015	16	20	Gen Def	0	5.5	3	14	11	3	8	1	0	0	0	0	0
140006	2015	17	20	Gen Def	0	10.7	6	21	9	12	7	4	2	1	0	0	0
140006	2015	18	20	Gen Def	0	6.2	5	15	6	9	5	2	0	0	0	0	0
140006	2015	19	20	Gen Def	0	4.7	6	22	13	9	4	3	2	1	0	0	0
140006	2015	20	20	Gen Def	1	14.6	6	20	9	11	6	0	1	0	0	2	1
140006	2015	21	20	Gen Def	0	9.6	5	16	5	11	1	1	2	0	0	0	0
140006	2015	22	20	Gen Def	0	7	6	18	7	11	3	2	0	1	0	0	1
140006	2015	23	20	Gen Def	1	1.9	6	19	11	8	6	2	2	2	0	0	0
140006	2016	1	21	Gen Def	0	4.4	4	16	6	10	3	3	0	0	0	0	0
140006	2016	2	21	Gen Def	0	4.1	2	7	4	3	4	3	0	0	0	0	0
140006	2016	3	21	Gen Def	0	-0.8	4	16	9	7	5	0	2	2	0	0	0
140006	2016	4	21	Gen Def	1	7.1	6	18	11	7	5	8	2	0	1	0	1
140006	2016	6	21	Gen Def	0	7.3	5	13	8	5	1	2	0	1	0	0	0
140006	2016	7	21	Gen Def	0	4.4	3	11	9	2	3	4	0	0	0	0	0
140006	2016	8	21	Gen Def	0	6.1	6	21	13	8	3	3	3	1	0	0	0
140006	2016	9	21	Gen Def	0	0.3	4	18	10	8	8	1	1	0	0	0	0
140006	2016	10	21	Gen Def	0	8.1	6	25	14	11	5	1	2	0	0	0	0
140006	2016	11	21	Gen Def	0	4.3	5	18	13	5	6	0	0	0	0	0	0
140006	2016	12	21	Gen Def	0	8.9	4	20	18	2	8	2	1	1	0	0	0
140006	2016	13	21	Gen Def	0	10.7	6	23	13	10	8	2	0	2	0	0	0
140006	2016	14	21	Gen Def	0	2.5	7	27	19	8	5	1	1	2	1	0	0
140006	2016	16	21	Gen Def	0	8.4	5	21	16	5	3	4	2	1	0	0	0
140006	2016	17	21	Gen Def	0	11.2	6	21	14	7	2	4	0	0	0	0	0
140006	2016	18	21	Gen Def	1	12.9	7	23	12	11	0	1	1	2	0	1	0
140006	2016	19	21	Gen Def	0	-0.5	4	14	12	2	4	2	0	0	0	0	0
140006	2016	20	21	Gen Def	0	4.9	6	11	9	2	2	1	0	0	0	0	0
140006	2016	21	21	Gen Def	1	5.5	6	13	10	3	6	2	1	0	0	0	0
140006	2016	22	21	Gen Def	0	14.2	4	18	9	9	5	1	0	0	0	0	0
140006	2016	23	21	Gen Def	0	4.4	4	17	10	7	2	1	0	2	0	0	0
140006	2017	1	22	Gen Def	1	12.6	6	21	13	8	2	2	2	1	0	0	0
140006	2017	2	22	Gen Def	0	11.4	6	21	10	11	4	1	0	1	0	0	0
140006	2017	3	22	Gen Def	0	8.9	5	23	11	12	7	1	0	1	0	0	0
140006	2017	4	22	Gen Def	0	7.7	5	24	19	5	7	1	1	0	0	0	0
140006	2017	5	22	Gen Def	0	9.6	4	23	13	10	7	6	1	0	0	0	0
140006	2017	6	22	Gen Def	0	5.9	4	19	12	7	5	2	0	0	1	0	0
140006	2017	7	22	Gen Def	0	10.9	4	15	10	5	6	2	1	0	0	0	1
140006	2017	8	22	Gen Def	0	6.1	3	12	6	6	2	0	1	0	0	0	0
140006	2017	9	22	Gen Def	0	11.8	5	20	13	7	4	0	0	0	0	0	0
140006	2017	10	22	Gen Def	0	4.9	4	20	16	4	4	2	0	0	0	0	0
140006	2017	12	22	Gen Def	1	14.9	7	29	19	10	9	2	1	1	0	0	0
140006	2017	13	22	Gen Def	0	11.4	7	25	15	10	10	3	1	0	0	0	0
140006	2017	14	22	Gen Def	0	7	7	21	10	11	4	1	0	1	0	0	0
140006	2017	15	22	Gen Def	1	8.6	7	27	16	11	10	2	0	0	0	0	0
140006	2017	16	22	Gen Def	0	9.9	7	22	17	5	8	2	0	0	0	0	0
140006	2017	17	22	Gen Def	0	9.1	5	19	11	8	6	0	1	1	0	0	0
140006	2017	18	22	Gen Def	1	9.5	7	23	17	6	12	3	2	0	0	0	0
140006	2017	19	22	Gen Def	0	5.2	4	21	8	13	3	2	0	0	0	0	0
140006	2017	21	22	Gen Def	1	8	6	21	15	6	9	1	0	0	0	0	0
140006	2017	22	22	Gen Def	0	5.3	5	19	14	5	6	0	1	1	0	0	0
140006	2017	23	22	Gen Def	0	7.4	4	15	5	10	2	5	0	0	0	0	0
142299	2013	1	23	Gen Fwd	0	11.3	6	12	10	2	0	3	1	2	2	0	1
142299	2013	2	23	Gen Fwd	0	4.5	3	9	7	2	4	4	1	0	0	1	2
142299	2013	3	23	Gen Fwd	1	8.3	5	18	10	8	3	4	1	0	0	1	1
142299	2013	4	23	Gen Fwd	0	14.5	6	15	8	7	6	1	3	0	0	2	1
142299	2013	5	23	Gen Fwd	1	7.5	6	21	11	10	7	2	1	0	0	1	3
142299	2013	6	23	Gen Fwd	0	4	3	12	5	7	2	2	1	1	1	0	0
142299	2013	7	23	Gen Fwd	0	5.3	6	11	6	5	4	2	1	0	0	2	1
142299	2013	8	23	Gen Fwd	1	4.2	5	15	12	3	9	4	0	0	0	0	1
142299	2013	9	23	Gen Fwd	0	13.5	7	14	8	6	4	3	2	0	0	3	1
142299	2013	10	23	Gen Fwd	0	3.1	7	7	6	1	4	0	1	0	0	1	0
142299	2013	12	23	Gen Fwd	0	3.8	5	15	10	5	4	2	1	0	0	0	2
142299	2013	15	23	Gen Fwd	1	6.9	4	9	6	3	5	5	0	2	0	1	1
142299	2013	16	23	Gen Fwd	1	9.7	6	18	7	11	5	4	0	0	0	0	0
142299	2013	17	23	Gen Fwd	1	5.9	4	14	4	10	3	2	1	1	0	0	1
142299	2013	18	23	Gen Fwd	0	6.2	6	20	12	8	5	3	1	1	0	1	2
142299	2013	19	23	Gen Fwd	1	5.7	5	15	11	4	6	2	1	0	0	0	2
142299	2013	21	23	Gen Fwd	1	0.7	4	9	6	3	1	2	0	1	0	0	0
142299	2013	22	23	Gen Fwd	1	4	2	8	5	3	5	1	2	2	0	1	2
142299	2013	23	23	Gen Fwd	0	6.6	2	7	1	6	0	0	1	1	0	1	0
142299	2014	2	24	Gen Def	0	6.3	1	4	4	0	1	1	1	0	0	1	0
142299	2014	4	24	Gen Def	0	7.3	5	5	4	1	2	2	0	0	0	2	1
142299	2014	5	24	Gen Def	0	1.9	5	11	6	5	2	1	3	0	0	1	1
142299	2014	7	24	Gen Def	0	1.7	4	4	1	3	0	2	0	0	0	0	0
142299	2014	12	24	Gen Def	1	16.7	8	30	16	14	3	1	1	1	0	1	0
142299	2014	13	24	Gen Def	0	10.7	3	15	9	6	3	1	0	0	0	0	0
142299	2014	14	24	Gen Def	0	1.6	4	12	8	4	6	1	2	0	1	1	0
142299	2014	15	24	Gen Def	1	4	6	24	13	11	7	1	2	1	0	0	0
142299	2014	16	24	Gen Def	0	10.6	5	17	8	9	4	1	0	0	0	1	0
142299	2014	17	24	Gen Def	0	5.4	5	15	9	6	5	3	1	0	0	0	0
142299	2014	18	24	Gen Def	1	9.1	6	15	13	2	2	1	1	1	0	0	0
142299	2014	19	24	Gen Def	1	13.7	7	27	17	10	7	1	1	2	0	0	1
142299	2014	20	24	Gen Def	0	3.6	6	22	11	11	8	1	0	0	0	0	1
142299	2014	21	24	Gen Def	1	16	6	19	9	10	5	3	0	0	0	1	0
142299	2014	22	24	Gen Def	0	13.6	6	33	15	18	8	3	0	0	0	0	1
142299	2014	23	24	Gen Def	0	10.9	4	12	3	9	2	1	0	0	0	1	0
142299	2015	1	25	Gen Fwd	0	0.8	6	13	9	4	3	2	0	1	0	0	0
142299	2015	2	25	Gen Fwd	0	3	3	11	2	9	1	5	0	1	0	0	0
142299	2015	3	25	Gen Fwd	0	8.6	5	21	12	9	5	5	0	0	0	0	0
142299	2015	4	25	Gen Fwd	0	5.5	5	17	5	12	6	4	0	1	0	0	1
142299	2015	5	25	Gen Fwd	0	8.4	4	16	8	8	3	3	1	0	0	0	0
142299	2015	9	25	Gen Fwd	0	11.2	5	16	10	6	7	0	0	2	0	1	0
142299	2015	10	25	Gen Fwd	0	13.8	6	9	5	4	4	2	1	1	0	3	0
142299	2015	12	25	Gen Fwd	0	11	3	9	8	1	6	2	1	0	0	2	1
142299	2015	13	25	Gen Fwd	0	4.4	4	8	3	5	1	3	1	1	0	0	0
142299	2015	14	25	Gen Fwd	0	9.2	6	12	9	3	3	8	0	0	0	1	1
142299	2015	15	25	Gen Fwd	0	3.9	3	8	5	3	3	3	0	0	0	0	1
142299	2015	17	25	Gen Fwd	0	7.4	5	12	8	4	6	1	1	1	0	2	1
142299	2015	18	25	Gen Fwd	0	5.3	4	13	8	5	5	1	0	0	0	1	1
142299	2015	19	25	Gen Fwd	0	-0.1	4	13	6	7	4	3	1	0	0	0	1
142299	2015	23	25	Gen Fwd	1	8.8	5	25	16	9	8	3	0	1	0	0	0
142299	2016	1	26	Mid	0	7.2	3	9	4	5	2	4	0	0	1	0	1
142299	2016	2	26	Mid	0	13.4	6	19	11	8	5	3	2	1	1	0	0
142299	2016	3	26	Mid	0	3.3	2	11	8	3	2	2	1	1	0	0	1
142299	2016	4	26	Mid	1	8.1	5	18	12	6	7	4	0	1	0	1	0
142299	2016	5	26	Mid	0	3.5	5	14	9	5	5	2	0	1	0	1	0
142299	2016	6	26	Mid	0	10.7	5	13	13	0	3	9	1	1	0	0	0
142299	2016	7	26	Mid	0	6.9	5	14	12	2	2	5	1	0	0	0	2
142299	2016	8	26	Mid	0	6.9	5	16	6	10	1	3	0	4	0	1	0
142299	2016	12	26	Mid	0	8.1	6	21	15	6	9	5	0	0	0	1	1
142299	2016	13	26	Mid	0	7.7	6	22	12	10	5	2	1	0	0	0	0
142299	2016	14	26	Mid	0	6.5	4	17	14	3	6	3	0	0	0	0	2
142299	2016	16	26	Mid	0	9.1	4	15	12	3	3	4	0	0	0	1	0
142299	2016	17	26	Mid	0	9.7	4	7	4	3	2	0	1	0	0	1	0
142299	2016	18	26	Mid	1	10.8	5	13	9	4	3	0	0	0	0	1	0
142299	2017	1	27	Mid	1	14.6	5	20	9	11	4	2	1	1	0	1	1
142299	2017	2	27	Mid	0	5.5	5	15	5	10	3	0	0	1	0	0	0
142299	2017	3	27	Mid	0	9	5	14	9	5	5	5	1	0	0	1	0
142299	2017	4	27	Mid	0	1.8	5	18	11	7	7	4	1	3	0	0	0
142299	2017	8	27	Mid	0	3.5	3	13	8	5	4	3	0	0	0	1	0
142299	2017	14	27	Mid	0	0.7	5	13	8	5	3	1	0	1	0	0	1
142299	2017	15	27	Mid	1	5.3	5	15	11	4	6	1	1	0	0	3	1
142299	2017	16	27	Mid	0	0.5	4	9	3	6	3	2	1	1	0	0	2
142421	2013	1	22	Mid	0	5.2	4	12	6	6	0	6	1	1	0	0	0
142421	2013	2	22	Mid	0	14.1	6	26	13	13	2	4	2	1	0	0	0
142421	2013	3	22	Mid	1	13.7	6	26	17	9	4	8	0	1	0	0	2
142421	2013	4	22	Mid	0	19.8	7	24	15	9	3	5	1	0	0	1	2
142421	2013	5	22	Mid	0	16.3	8	32	18	14	6	5	0	2	0	0	1
142421	2013	6	22	Mid	1	21.5	7	25	15	10	5	5	5	0	0	2	1
142421	2013	7	22	Mid	1	10.2	4	12	8	4	0	5	3	2	0	1	0
142421	2013	8	22	Mid	1	12.3	6	18	14	4	5	4	1	1	0	2	1
142421	2013	9	22	Mid	1	16.3	7	27	16	11	4	5	1	1	0	1	0
142421	2013	10	22	Mid	0	11.9	6	27	15	12	7	6	0	0	0	0	0
142421	2013	11	22	Mid	1	11	6	26	14	12	4	3	2	2	0	0	0
142421	2013	13	22	Mid	0	22.4	8	33	18	15	4	2	2	0	1	2	0
142421	2013	17	22	Mid	0	4.6	4	6	5	1	2	9	1	1	0	0	1
142421	2013	21	22	Mid	0	1.7	2	7	4	3	2	0	0	0	0	0	0
142421	2014	1	23	Mid	1	17.6	5	14	6	8	0	3	2	0	0	2	0
142421	2014	2	23	Mid	1	22.8	8	30	14	16	9	2	0	0	0	2	1
142421	2014	3	23	Mid	1	14.7	4	20	11	9	3	4	3	1	1	1	2
142421	2014	5	23	Mid	0	12.1	6	28	12	16	0	5	3	0	0	0	1
142421	2014	6	23	Mid	0	16.1	8	28	16	12	3	3	1	0	0	2	1
142421	2014	7	23	Mid	0	10.6	5	18	6	12	5	4	0	0	0	0	1
142421	2014	8	23	Mid	1	11	5	23	14	9	5	1	3	2	0	1	0
142421	2014	10	23	Mid	0	8.5	4	15	8	7	6	5	1	1	0	0	1
142421	2014	11	23	Mid	0	8.9	3	18	6	12	1	4	0	1	0	0	0
142421	2014	12	23	Mid	0	15.7	7	29	13	16	5	5	2	0	0	0	1
142421	2014	14	23	Mid	1	15.3	5	22	11	11	4	1	1	1	0	1	0
142421	2014	15	23	Mid	0	13.2	5	21	8	13	3	2	1	1	0	1	1
142421	2014	16	23	Mid	0	11.2	6	24	14	10	1	6	0	0	0	1	0
142421	2014	17	23	Mid	1	27.6	9	30	16	14	2	2	3	0	0	2	1
142421	2014	18	23	Mid	0	9	6	25	18	7	3	11	2	2	0	0	0
142421	2014	19	23	Mid	1	12.5	8	31	11	20	3	1	1	1	0	0	1
142421	2014	20	23	Mid	1	17.5	7	31	16	15	4	7	3	0	0	1	0
142421	2014	21	23	Mid	0	14.4	7	27	16	11	5	8	2	2	0	1	0
142421	2014	22	23	Mid	1	12.5	6	23	14	9	7	3	3	1	1	1	3
142421	2014	23	23	Mid	1	20.6	8	27	19	8	5	3	1	4	0	1	0
142421	2015	1	24	Mid	0	14.8	6	24	9	15	3	7	1	2	0	2	0
142421	2015	2	24	Mid	1	18.7	6	24	13	11	3	8	4	0	0	2	1
142421	2015	3	24	Mid	0	5.6	4	17	7	10	2	3	0	0	0	0	0
142421	2015	4	24	Mid	1	14.8	5	14	5	9	1	5	1	0	0	1	1
142421	2015	5	24	Mid	1	15.3	7	24	11	13	3	5	3	1	0	2	0
142421	2015	6	24	Mid	1	19.5	7	23	13	10	4	6	0	1	1	2	0
142421	2015	7	24	Mid	1	15.4	8	28	15	13	7	6	2	1	0	1	0
142421	2015	8	24	Mid	1	15.7	7	28	14	14	1	1	2	1	0	1	1
142421	2015	9	24	Mid	1	16.7	7	24	9	15	5	9	2	3	1	1	1
142421	2015	10	24	Mid	0	13.1	7	29	14	15	3	3	2	0	1	0	1
142421	2015	11	24	Mid	1	14.2	6	20	6	14	2	5	0	1	0	0	0
142421	2015	12	24	Mid	1	8.3	6	22	8	14	4	3	1	2	0	0	0
142421	2015	14	24	Mid	1	12.4	6	20	9	11	5	3	1	2	0	2	1
142421	2015	15	24	Mid	1	16.6	7	31	12	19	4	3	2	3	0	2	0
142421	2015	16	24	Mid	1	8.5	4	13	6	7	2	5	1	0	0	0	1
142421	2015	17	24	Mid	1	18.5	6	25	10	15	3	4	1	1	0	1	0
142421	2015	18	24	Mid	0.5	14.3	7	33	16	17	4	3	1	0	0	0	1
142421	2015	19	24	Mid	0	11.6	7	27	15	12	2	8	0	0	1	1	2
142421	2015	20	24	Mid	1	15.4	7	19	12	7	4	9	2	3	0	1	0
142421	2015	21	24	Mid	1	15.5	7	31	12	19	3	6	2	2	0	1	0
142421	2015	22	24	Mid	0	12.1	7	25	13	12	5	5	2	1	0	1	0
142421	2015	23	24	Mid	1	9.5	7	30	15	15	6	5	2	0	1	0	0
142421	2015	24	24	Mid	1	9.5	7	25	13	12	3	2	1	2	0	0	1
142421	2015	26	24	Mid	1	12.4	4	11	7	4	1	4	3	2	0	2	0
142421	2015	27	24	Mid	0	10.7	6	26	9	17	2	5	1	3	0	1	1
142421	2016	1	25	Mid	1	9.6	7	30	17	13	3	4	2	5	0	0	0
142421	2016	2	25	Mid	0	17.2	6	25	10	15	4	7	1	2	0	0	0
142421	2016	3	25	Mid	1	16.7	7	31	16	15	3	6	1	1	0	1	1
[truncated: 43,454 more rows]
